# Supplementary material for: A SERPINE1-Based Immune Gene Signature Predicts Prognosis and Immunotherapy Response in Gastric Cancer
Source: Pharmaceuticals (Basel). 2022 Nov 14;15(11):1401. doi: 10.3390/ph15111401 (PMC9692477; doi:10.3390/ph15111401)
Supplement: Supplementary file 1 [file pharmaceuticals-15-01401-s001.zip]

Archive with 2 entries (2 files):
- suplementary.pdf
- Table S1-S6.xlsx
