# Supplementary material for: A SERPINE1-Based Immune Gene Signature Predicts Prognosis and Immunotherapy Response in Gastric Cancer
Source: Pharmaceuticals (Basel). 2022 Nov 14;15(11):1401. doi: 10.3390/ph15111401 (PMC9692477; doi:10.3390/ph15111401)
Supplement: Supplementary file 1 [file pharmaceuticals-15-01401-s001.zip › Table S1-S6.xlsx]

## Sheet: Table S1
Table S1 Differentially expressed genes.
	logFC	AveExpr	t	P.Value	adj.P.Val	B	threshold
ESM1	2.88666	2.50466	26.0631	8.53269e-89	1.68196e-84	191.731	Up
ACAN	1.96541	1.55764	22.3667	7.49981e-73	7.39181e-69	155.27	Up
HOXC9	2.56943	2.01297	21.2369	6.60135e-68	4.33753e-64	143.971	Up
COL10A1	4.17699	3.56957	21.1002	2.6263e-67	1.29424e-63	142.614	Up
WNT2	2.5531	2.07059	20.8686	2.72646e-66	1.07488e-62	140.266	Up
GABRD	1.83015	1.76703	20.62	3.36081e-65	1.10414e-61	137.723	Up
HOXC11	2.4823	1.99243	19.3955	8.01004e-60	2.25563e-56	125.469	Up
KIF14	2.02938	2.4401	19.0685	2.17849e-58	5.3678e-55	122.053	Up
HOXC8	2.06881	1.59648	18.7815	3.94898e-57	8.64915e-54	119.304	Up
ADAM12	2.24783	2.14308	18.6824	1.07329e-56	2.11567e-53	118.294	Up
ZNF695	1.35159	0.953312	18.0062	9.7376e-54	1.74498e-50	111.543	Up
MTBP	1.34691	1.63701	17.9852	1.20233e-53	1.97503e-50	111.26	Up
ADAMTS12	2.56451	2.74184	17.7372	1.45196e-52	2.20161e-49	108.761	Up
SALL4	2.11098	1.53398	17.5377	1.07361e-51	1.51164e-48	106.869	Up
HOXC10	3.44329	2.74543	17.4635	2.25863e-51	2.96813e-48	106.124	Up
HOXA11	2.31035	1.65603	17.4499	2.58784e-51	3.18822e-48	105.994	Up
COL11A1	2.63152	1.95926	17.3661	5.98958e-51	6.9451e-48	105.159	Up
FAP	2.17428	2.25107	17.1854	3.64682e-50	3.99368e-47	103.334	Up
CLEC3B	-3.31857	3.24005	-16.9285	4.73842e-49	4.91599e-46	100.45	Down
SCARA5	-3.64865	1.64784	-16.7977	1.74497e-48	1.71984e-45	99.0976	Down
P4HA3	1.35283	1.39529	16.6803	5.61144e-48	5.26727e-45	98.3592	Up
EME1	1.54658	1.91301	16.5982	1.26905e-47	1.13707e-44	97.524	Up
MAL	-4.92258	2.17559	-16.4186	7.53824e-47	6.4606e-44	95.4432	Down
ARHGAP8	1.26605	1.44513	16.006	4.4596e-45	3.66282e-42	91.7352	Up
STRIP2	1.7226	1.94065	15.9866	5.39856e-45	4.25666e-42	91.5342	Up
TNFSF11	1.43506	1.40766	15.9335	9.1082e-45	6.59752e-42	91.028	Up
OTX1	1.75078	2.11367	15.9101	1.14666e-44	7.79415e-42	90.788	Up
FAM72B	1.23412	1.17356	15.8536	2.00014e-44	1.25498e-41	90.247	Up
STRA6	1.91697	1.49869	15.8526	2.02022e-44	1.25498e-41	90.2272	Up
GNG7	-2.52549	2.25078	-15.8518	2.03731e-44	1.25498e-41	89.8596	Down
C9orf117	1.00971	1.33716	15.7333	6.52935e-44	3.78549e-41	89.0617	Up
MYOC	-5.05626	1.02675	-15.6603	1.33629e-43	7.52601e-41	88.1206	Down
KIF26B	2.0285	2.42084	15.6108	2.17301e-43	1.18984e-40	87.842	Up
FANCB	1.14712	1.2762	15.5564	3.70082e-43	1.93506e-40	87.3537	Up
ARHGAP11B	1.34262	1.77145	15.5556	3.73032e-43	1.93506e-40	87.3166	Up
LYVE1	-2.78805	2.01089	-15.4836	7.55005e-43	3.81606e-40	86.3106	Down
MSH5	1.33971	1.59542	15.4233	1.36136e-42	6.70878e-40	86.0537	Up
CST1	5.28934	5.67016	15.3868	1.94559e-42	9.354e-40	85.7036	Up
POLQ	1.681	2.10207	15.2758	5.74962e-42	2.69849e-39	84.6136	Up
MAPK15	1.87978	1.96226	15.0164	7.16991e-41	3.28682e-38	82.1319	Up
FEZF1	1.81675	1.08994	14.9559	1.28872e-40	5.77346e-38	81.5113	Up
DPT	-4.04214	3.21041	-14.8273	4.47859e-40	1.91917e-37	80.1297	Down
XRCC2	1.63741	2.31017	14.7942	6.16574e-40	2.58594e-37	79.9544	Up
CST4	1.75205	0.935735	14.7799	7.08242e-40	2.90852e-37	79.8115	Up
MMS22L	1.06819	1.52525	14.725	1.20284e-39	4.83887e-37	79.3211	Up
ADAMTS14	1.88154	2.49657	14.712	1.3642e-39	5.35503e-37	79.1667	Up
CHRNA1	1.0841	0.585169	14.7104	1.38548e-39	5.35503e-37	79.1309	Up
NOX4	1.13563	0.976498	14.6976	1.56719e-39	5.94086e-37	79.062	Up
LRP8	1.84833	2.25104	14.646	2.57846e-39	9.58994e-37	78.5622	Up
E2F7	1.67521	2.14573	14.5606	5.86703e-39	2.14168e-36	77.7578	Up
ZNF469	1.59639	1.90916	14.5269	8.10859e-39	2.80415e-36	77.446	Up
MAMDC2	-3.44181	1.62009	-14.5456	6.77871e-39	2.42949e-36	77.4015	Down
OCLM	1.11409	1.18682	14.4688	1.41767e-38	4.77805e-36	76.893	Up
C16orf89	-3.58092	2.03373	-14.4678	1.43012e-38	4.77805e-36	76.7002	Down
RNFT2	1.4727	1.98682	14.4485	1.72265e-38	5.65946e-36	76.6852	Up
FAM72D	1.09091	0.865491	14.4127	2.42686e-38	7.84234e-36	76.3211	Up
IBSP	1.57147	0.730219	14.2367	1.30849e-37	4.03016e-35	74.6136	Up
RTEL1-TNFRSF6B	1.09419	1.23146	14.2093	1.69965e-37	5.15439e-35	74.432	Up
INHBA	3.33684	4.01179	14.1188	4.02812e-37	1.20307e-34	73.4458	Up
HMGA2	1.60873	1.21667	14.0537	7.48518e-37	2.16982e-34	72.9159	Up
PI16	-3.8867	1.924	-14.0569	7.26145e-37	2.13638e-34	72.8451	Down
FAM107A	-2.50429	2.04859	-14.0259	9.7444e-37	2.78379e-34	72.4819	Down
CLSPN	1.89882	2.89447	13.9779	1.53704e-36	4.32831e-34	72.175	Up
RAD54B	1.07955	1.35735	13.9193	2.67926e-36	7.43853e-34	71.7017	Up
HOXC6	1.86134	1.93848	13.9162	2.76074e-36	7.5583e-34	71.6724	Up
HOXA10	2.51001	2.69691	13.898	3.27882e-36	8.77323e-34	71.4882	Up
CLEC5A	1.31953	1.13998	13.8976	3.29352e-36	8.77323e-34	71.4637	Up
CENPI	1.43893	2.15193	13.866	4.44135e-36	1.1673e-33	71.1595	Up
CELSR3	1.69468	2.05308	13.7401	1.46e-35	3.78678e-33	70.0251	Up
FIGF	-3.00146	0.604479	-13.6834	2.49015e-35	6.29306e-33	69.1807	Down
HTRA4	1.0335	0.497691	13.5969	5.62076e-35	1.40249e-32	68.5786	Up
IGF2BP3	1.87145	1.63747	13.5644	7.62869e-35	1.8565e-32	68.345	Up
WDR62	1.64284	2.31715	13.5369	9.88279e-35	2.37573e-32	68.11	Up
MARCKSL1	2.01689	8.83964	13.5003	1.39311e-34	3.30854e-32	67.7056	Up
BRIP1	1.34151	1.99022	13.4841	1.62017e-34	3.80199e-32	67.6323	Up
C1QL1	-2.47313	2.1678	-13.4724	1.80778e-34	4.19234e-32	67.3728	Down
CADM3	-3.2438	1.04341	-13.4177	3.01805e-34	6.91765e-32	66.832	Down
CCR8	1.02914	0.798268	13.3928	3.80958e-34	8.63155e-32	66.7163	Up
STK31	1.44024	1.09692	13.3778	4.38084e-34	9.81307e-32	66.593	Up
MCM10	1.73833	2.48886	13.3097	8.27345e-34	1.83243e-31	66.0211	Up
HOXA13	2.66236	2.69248	13.2644	1.26226e-33	2.76464e-31	65.5692	Up
DDIAS	1.62156	2.36819	13.2109	2.07622e-33	4.44852e-31	65.1016	Up
DMBX1	1.35217	0.644161	13.2055	2.18401e-33	4.62916e-31	64.9509	Up
CILP2	1.47462	1.15873	13.1842	2.66262e-33	5.58357e-31	64.8047	Up
CYP27B1	1.32852	1.75199	13.103	5.65329e-33	1.17303e-30	64.1254	Up
BRCA2	1.43017	2.24413	13.0433	9.83302e-33	1.99823e-30	63.5686	Up
C4BPA	1.97493	1.59944	13.0442	9.7491e-33	1.99823e-30	63.5217	Up
OLR1	1.98435	2.55871	13.0182	1.24016e-32	2.46929e-30	63.3528	Up
CHSY3	1.03138	1.52527	12.9702	1.93066e-32	3.76804e-30	62.9173	Up
TMEM100	-2.95519	1.37788	-12.9173	3.14656e-32	6.08089e-30	62.2802	Down
GAD1	1.29333	0.668714	12.9017	3.63349e-32	6.95373e-30	62.1644	Up
RCC2	1.46066	6.94977	12.8659	5.04872e-32	9.56926e-30	61.9096	Up
MTL5	1.38955	1.92881	12.8554	5.56472e-32	1.04468e-29	61.8705	Up
SOX9	2.57939	7.27896	12.8423	6.27245e-32	1.16644e-29	61.6816	Up
PRIMA1	-3.37229	1.79114	-12.8138	8.15089e-32	1.50159e-29	61.4013	Down
C5orf34	1.3346	2.0448	12.7919	9.9711e-32	1.80321e-29	61.2773	Up
VSTM2A	-1.73839	-0.4136	-12.7049	2.21376e-31	3.96706e-29	60.498	Down
MT1M	-3.0977	2.56489	-12.6969	2.38158e-31	4.22934e-29	60.3677	Down
TRIM59	1.16545	2.06794	12.6442	3.85383e-31	6.78274e-29	59.9305	Up
CKMT2	-2.43979	1.06511	-12.5899	6.33057e-31	1.10432e-28	59.2519	Down
C2orf40	-4.03827	2.28915	-12.3352	6.38997e-30	1.06745e-27	57.1387	Down
EXO1	1.89911	2.92822	12.3294	6.73248e-30	1.11521e-27	57.098	Up
FCGR1A	1.37949	1.81042	12.3257	6.95934e-30	1.14319e-27	57.0885	Up
GSTM2	-1.66852	1.53575	-12.342	6.00825e-30	1.01226e-27	57.0046	Down
GPM6B	-2.12795	1.76599	-12.3201	7.32143e-30	1.19273e-27	56.8906	Down
ACBD7	1.24376	1.27504	12.2927	9.37788e-30	1.51522e-27	56.753	Up
BTBD16	1.27455	1.007	12.2836	1.0178e-29	1.63112e-27	56.6233	Up
FOXD2	1.61447	2.2733	12.2377	1.53979e-29	2.40891e-27	56.3188	Up
PRAME	2.02763	1.36659	12.2417	1.48468e-29	2.34128e-27	56.2311	Up
ATAD5	1.36676	2.53043	12.2124	1.93392e-29	3.00169e-27	56.0023	Up
CSF2	1.41688	0.844283	12.1994	2.17338e-29	3.347e-27	55.8357	Up
ARHGEF38	1.37855	1.97096	12.1775	2.64496e-29	4.04167e-27	55.7761	Up
P2RY14	-2.23467	2.36493	-12.1689	2.85838e-29	4.3011e-27	55.6302	Down
GCNT4	-2.45702	1.87958	-12.1698	2.83475e-29	4.29835e-27	55.6226	Down
C1orf112	1.20441	2.25569	12.1608	3.07283e-29	4.58875e-27	55.5855	Up
ERCC6L	1.37592	2.11565	12.1134	4.70226e-29	6.86599e-27	55.2171	Up
SOSTDC1	-3.42966	1.77086	-12.1178	4.52185e-29	6.65184e-27	55.2031	Down
KIF18A	1.78351	2.77557	12.0846	6.08843e-29	8.69675e-27	54.9376	Up
SERTM1	-1.35205	-0.519235	-12.0797	6.36165e-29	9.02165e-27	54.9072	Down
GSTM5	-2.2769	0.945482	-12.0897	5.81429e-29	8.36578e-27	54.8028	Down
S100B	-2.29931	2.50801	-12.045	8.67357e-29	1.22124e-26	54.5525	Down
ADH1B	-3.49904	2.34605	-12.0367	9.34226e-29	1.30606e-26	54.5012	Down
PRKCG	1.59888	1.42306	12.0276	1.01344e-28	1.40682e-26	54.3691	Up
AC105009.1	1.80153	1.75753	12.0051	1.23927e-28	1.70829e-26	54.2168	Up
LEMD1	1.40384	1.22986	11.9077	2.94994e-28	4.0103e-26	53.3033	Up
RHEBL1	1.0453	1.5376	11.8655	4.29447e-28	5.71977e-26	53.0214	Up
OXTR	1.08062	1.04963	11.8701	4.12058e-28	5.56335e-26	53.0053	Up
AL138706.2	1.94846	2.08743	11.8413	5.3229e-28	7.04195e-26	52.8144	Up
ASPM	2.0898	3.21947	11.8372	5.5176e-28	7.25087e-26	52.7396	Up
AKR1C2	-2.96013	1.98337	-11.8351	5.62066e-28	7.33738e-26	52.7228	Down
WDR72	2.16238	2.27063	11.7756	9.5238e-28	1.23509e-25	52.1856	Up
MPZ	-2.01125	1.45853	-11.7229	1.5171e-27	1.95458e-25	51.6361	Down
EPCAM	2.67212	8.94785	11.7034	1.80255e-27	2.29238e-25	51.6046	Up
SFRP1	-3.46104	2.44954	-11.7017	1.82988e-27	2.31222e-25	51.5803	Down
FAM132B	1.06819	1.00552	11.7104	1.69365e-27	2.16787e-25	51.575	Up
BIRC7	1.27496	0.694944	11.6995	1.86554e-27	2.34226e-25	51.4058	Up
MYZAP	-1.89084	1.80887	-11.6788	2.23834e-27	2.79254e-25	51.2853	Down
SPDYC	1.50969	0.961806	11.6566	2.72112e-27	3.3735e-25	51.0565	Up
MTHFD1L	1.70457	4.02786	11.6501	2.88107e-27	3.54948e-25	50.9579	Up
CAB39L	-1.88834	3.0916	-11.6302	3.43414e-27	4.20459e-25	50.9533	Down
SCNN1B	-3.41621	0.903005	-11.6215	3.70563e-27	4.48131e-25	50.8589	Down
HOXB9	2.79147	3.26351	11.5879	4.97989e-27	5.91347e-25	50.5962	Up
STIL	2.02946	3.36747	11.5945	4.69699e-27	5.64555e-25	50.5897	Up
DNA2	1.55503	2.59604	11.5776	5.44897e-27	6.43175e-25	50.5063	Up
KAT2B	-1.53689	3.77321	-11.5415	7.47513e-27	8.77081e-25	50.2003	Down
TBC1D31	1.06539	2.06876	11.5119	9.69006e-27	1.12359e-24	49.9469	Up
NCAM1	-2.59918	1.08699	-11.5164	9.31535e-27	1.08653e-24	49.8823	Down
TPX2	2.6945	6.06341	11.4983	1.09158e-26	1.25832e-24	49.764	Up
CMTM5	-1.15739	-0.429999	-11.4808	1.27141e-26	1.4571e-24	49.6887	Down
HELLS	1.71445	3.0412	11.4698	1.39971e-26	1.5857e-24	49.5357	Up
ASB11	-1.65764	-0.464279	-11.3549	3.80985e-26	4.21908e-24	48.5618	Down
ADAMTSL1	-1.73059	1.00904	-11.3531	3.8687e-26	4.26032e-24	48.4232	Down
SGCA	-2.69725	2.05076	-11.266	8.23221e-26	8.91612e-24	47.8227	Down
ADRB2	-2.1089	1.08992	-11.2767	7.50414e-26	8.17247e-24	47.816	Down
MMRN1	-2.33134	1.85115	-11.2566	8.93513e-26	9.62455e-24	47.7178	Down
ATP1A2	-3.25768	1.19733	-11.2518	9.3147e-26	9.97888e-24	47.6862	Down
CT83	2.59133	2.25647	11.2481	9.61594e-26	1.02459e-23	47.5487	Up
KLF15	-2.4609	1.78034	-11.2318	1.10722e-25	1.16714e-23	47.5095	Down
NFE2L3	2.27916	5.3182	11.2353	1.07408e-25	1.13829e-23	47.494	Up
AKR1C1	-2.61304	2.62513	-11.2148	1.28196e-25	1.33704e-23	47.4032	Down
LGI4	-1.83313	1.39247	-11.2158	1.27141e-25	1.33308e-23	47.2927	Down
FRMD5	1.25394	1.77782	11.2022	1.42881e-25	1.4746e-23	47.2872	Up
BAAT	1.56755	0.882143	11.2094	1.34316e-25	1.39349e-23	47.1774	Up
BMP8A	1.67328	2.52553	11.1816	1.70641e-25	1.75191e-23	47.1332	Up
PINK1	-1.34787	4.08648	-11.1749	1.80796e-25	1.83704e-23	47.0734	Down
MEX3A	1.47676	1.95923	11.1689	1.9051e-25	1.92581e-23	47.0055	Up
GAL3ST2	1.71086	1.54381	11.1768	1.7795e-25	1.81749e-23	46.9722	Up
COL1A1	2.9403	9.58162	11.1575	2.10166e-25	2.11367e-23	46.9279	Up
TICRR	1.64105	2.48349	11.1349	2.55262e-25	2.55417e-23	46.7387	Up
WISP2	-2.70497	0.480393	-11.1205	2.8898e-25	2.87696e-23	46.5039	Down
GINS4	1.22219	2.07151	11.1009	3.41898e-25	3.38668e-23	46.4552	Up
HBA1	-2.72504	2.12831	-11.0862	3.87901e-25	3.80413e-23	46.3083	Down
UBE2C	2.78779	6.84584	11.0714	4.40378e-25	4.27622e-23	46.1847	Up
KRTAP5-1	1.04972	1.18037	11.0597	4.86997e-25	4.70573e-23	46.0148	Up
HPCAL4	-1.41374	-0.254963	-11.0478	5.39234e-25	5.1599e-23	46.0062	Down
ECT2	2.36977	5.46921	11.0547	5.08033e-25	4.88505e-23	45.9811	Up
FXYD1	-2.25667	0.748325	-11.0442	5.56161e-25	5.27249e-23	45.8535	Down
RTKN2	1.27474	1.87209	11.0059	7.71385e-25	7.16917e-23	45.6423	Up
NEB	1.17205	0.734207	11.0281	6.38006e-25	5.98875e-23	45.6296	Up
GPX3	-2.57331	5.55978	-10.9966	8.35273e-25	7.65809e-23	45.5716	Down
MKI67	2.56712	5.45081	11.0072	7.6329e-25	7.13079e-23	45.5697	Up
APLN	2.02415	2.51208	10.9953	8.44838e-25	7.70993e-23	45.559	Up
IL11	1.71892	1.70695	10.9992	8.16804e-25	7.52376e-23	45.4696	Up
HSP90AA1	1.27125	9.24069	10.9717	1.03378e-24	9.3907e-23	45.3615	Up
FAXDC2	-2.00251	2.64512	-10.9505	1.23798e-24	1.1194e-22	45.1671	Down
BLM	1.43863	2.56034	10.9359	1.40221e-24	1.26212e-22	45.0605	Up
PLAC9	-1.95381	3.21535	-10.9008	1.89054e-24	1.67866e-22	44.7641	Down
AMH	1.54437	1.57319	10.9098	1.75212e-24	1.5699e-22	44.7469	Up
SLC25A4	-1.81853	4.08452	-10.8858	2.14772e-24	1.88159e-22	44.6444	Down
C1QTNF6	1.59257	2.78764	10.8858	2.14762e-24	1.88159e-22	44.618	Up
TEF	-1.48082	3.42926	-10.8713	2.43065e-24	2.12004e-22	44.5156	Down
FABP4	-2.86504	2.12409	-10.8631	2.60517e-24	2.26225e-22	44.4428	Down
PGM5	-3.11526	2.69121	-10.8327	3.37212e-24	2.91541e-22	44.1982	Down
CFD	-2.92656	5.78886	-10.8287	3.48815e-24	2.99495e-22	44.167	Down
DNMT3B	1.58835	2.27246	10.8285	3.49451e-24	2.99495e-22	44.1661	Up
CEMIP	3.07604	3.68421	10.8137	3.96205e-24	3.36638e-22	44.0455	Up
KIF18B	2.35684	3.78576	10.8215	3.70853e-24	3.16461e-22	44.0442	Up
KPNA2	1.48302	6.75013	10.8087	4.13308e-24	3.49662e-22	44.0011	Up
SLC2A4	-2.57426	1.81284	-10.8071	4.18847e-24	3.52834e-22	43.9575	Down
SLC25A42	-1.07384	2.41284	-10.7755	5.47516e-24	4.57315e-22	43.6553	Down
PPP1R3C	-2.53473	2.55068	-10.7656	5.94901e-24	4.94797e-22	43.6357	Down
CKS2	1.88819	7.54246	10.7515	6.70579e-24	5.53073e-22	43.5267	Up
GFRA1	-2.63625	1.70582	-10.7496	6.81029e-24	5.59352e-22	43.4819	Down
STC2	1.43076	1.99596	10.7105	9.47132e-24	7.65159e-22	43.1865	Up
DKC1	1.20982	5.68848	10.709	9.59394e-24	7.71901e-22	43.1681	Up
COL22A1	1.1534	0.974693	10.7234	8.4952e-24	6.91973e-22	43.127	Up
CASQ2	-3.04948	1.54675	-10.699	1.04396e-23	8.36526e-22	43.0709	Down
ROGDI	-1.14662	4.09975	-10.6788	1.23673e-23	9.83001e-22	42.9236	Down
ANGPTL1	-2.90838	1.90069	-10.6414	1.69411e-23	1.33144e-21	42.6027	Down
TDRD5	1.139	0.929106	10.6535	1.53024e-23	1.21141e-21	42.5299	Up
EVA1A	1.31094	1.68372	10.639	1.72934e-23	1.35273e-21	42.5208	Up
ANKRD35	-1.93583	1.393	-10.6322	1.82971e-23	1.42558e-21	42.4573	Down
MYBL2	2.84771	6.23608	10.6162	2.09322e-23	1.60551e-21	42.3751	Up
USP2	-1.94555	1.52975	-10.6207	2.01495e-23	1.55759e-21	42.3741	Down
CCL7	1.19606	0.557563	10.6413	1.69537e-23	1.33144e-21	42.3522	Up
BGN	2.47747	8.78054	10.6047	2.30555e-23	1.76151e-21	42.314	Up
MAGEA3	2.36301	1.50884	10.617	2.07882e-23	1.60069e-21	42.1997	Up
PHYHD1	-1.98039	2.33762	-10.5771	2.90349e-23	2.20979e-21	42.0664	Down
PTN	-2.27282	3.53157	-10.5695	3.09449e-23	2.3461e-21	42.0241	Down
KRT18	2.28806	9.28497	10.5677	3.14152e-23	2.37263e-21	42.01	Up
HSP90AB1	1.32578	10.3145	10.5577	3.41693e-23	2.56101e-21	41.9257	Up
HLF	-2.41262	1.41057	-10.5589	3.38117e-23	2.54388e-21	41.8844	Down
KIF15	1.64852	2.82896	10.551	3.61371e-23	2.69824e-21	41.8592	Up
ADHFE1	-1.95722	0.851348	-10.544	3.8313e-23	2.83919e-21	41.7156	Down
CBX2	1.69405	2.2095	10.5338	4.17045e-23	3.07895e-21	41.7037	Up
ARHGEF37	-1.61453	3.1453	-10.522	4.60155e-23	3.37196e-21	41.6286	Down
CBX7	-1.64076	3.39316	-10.5213	4.62977e-23	3.38008e-21	41.6259	Down
PTGS1	-1.89649	3.76213	-10.5104	5.07212e-23	3.68936e-21	41.5392	Down
TTYH3	1.79083	6.6012	10.5071	5.21204e-23	3.7772e-21	41.5114	Up
KIF23	2.01509	3.51981	10.5052	5.29607e-23	3.82404e-21	41.4434	Up
HSPD1	1.33972	7.81371	10.4749	6.81414e-23	4.88438e-21	41.25	Up
CITED2	-1.55078	5.68614	-10.4668	7.29019e-23	5.20667e-21	41.1836	Down
ENC1	2.10434	5.76016	10.4511	8.30876e-23	5.84937e-21	41.0339	Up
COL4A6	-2.61662	1.02046	-10.4511	8.3063e-23	5.84937e-21	41.0003	Down
EFS	-1.84714	2.44246	-10.4413	9.01009e-23	6.28767e-21	40.9559	Down
CENPE	1.72441	2.92967	10.438	9.26708e-23	6.43214e-21	40.9335	Up
GPER1	-2.17648	1.64947	-10.4014	1.25528e-22	8.62166e-21	40.6103	Down
CKAP2L	1.67425	2.92989	10.3971	1.30112e-22	8.90548e-21	40.6005	Up
GPR84	1.03268	1.14226	10.4118	1.15118e-22	7.9343e-21	40.5993	Up
SGOL1	1.61227	2.8681	10.3799	1.50071e-22	1.0236e-20	40.47	Up
PMM1	-1.20201	3.31503	-10.368	1.65489e-22	1.12487e-20	40.3722	Down
SH3BGR	-1.87441	2.25507	-10.3489	1.93914e-22	1.31355e-20	40.1983	Down
PDE2A	-1.68929	1.91932	-10.3425	2.04343e-22	1.37946e-20	40.1219	Down
CACNA1D	1.10922	1.55863	10.3353	2.16877e-22	1.45907e-20	40.0611	Up
NEIL3	1.11386	1.79007	10.3208	2.44621e-22	1.64012e-20	39.9617	Up
ALDH6A1	-1.16842	3.94806	-10.2927	3.0844e-22	2.05404e-20	39.767	Down
GEN1	1.17581	2.39019	10.2845	3.29905e-22	2.18959e-20	39.6917	Up
GHR	-1.96041	1.13101	-10.2668	3.81601e-22	2.50737e-20	39.4844	Down
FOXS1	1.99919	3.09966	10.2366	4.89174e-22	3.17191e-20	39.3126	Up
CATSPERB	1.11529	1.17667	10.2545	4.22442e-22	2.75734e-20	39.3082	Up
KIAA1524	1.51005	2.99198	10.2404	4.7407e-22	3.08412e-20	39.3033	Up
TOP2A	2.70005	6.03276	10.2329	5.04495e-22	3.26052e-20	39.2591	Up
TMOD1	-2.30516	2.06821	-10.2259	5.3424e-22	3.44148e-20	39.2148	Down
FANCD2	1.42558	2.76975	10.2141	5.88648e-22	3.76735e-20	39.112	Up
CA11	-1.46854	3.00883	-10.2	6.60949e-22	4.20278e-20	39.0134	Down
ASPA	-1.9201	0.534116	-10.2048	6.35367e-22	4.05319e-20	38.979	Down
SLC22A17	-1.92322	2.73128	-10.1786	7.87572e-22	4.99184e-20	38.843	Down
CLDN7	2.27932	7.2824	10.1722	8.29501e-22	5.20737e-20	38.7969	Up
NUSAP1	1.98254	5.48655	10.1738	8.1922e-22	5.15925e-20	38.7907	Up
GSTA3	-1.48707	-0.445215	-10.1739	8.18323e-22	5.15925e-20	38.668	Down
ZBTB16	-2.53006	1.00944	-10.1535	9.66993e-22	6.01305e-20	38.6015	Down
ETFDH	-1.17569	3.88899	-10.1269	1.20193e-21	7.40391e-20	38.4329	Down
ALPP	1.42553	0.699316	10.1591	9.23747e-22	5.76231e-20	38.4059	Up
SERPINH1	1.36454	6.82614	10.1084	1.39723e-21	8.55346e-20	38.2851	Up
DDX21	1.11763	6.4686	10.1055	1.43141e-21	8.69956e-20	38.2614	Up
RUNX1	1.56909	4.41982	10.1096	1.38344e-21	8.49542e-20	38.2437	Up
SSBP2	-1.60035	1.99907	-10.105	1.43726e-21	8.69956e-20	38.2193	Down
PLCD1	-1.25765	3.28482	-10.0992	1.50688e-21	9.08369e-20	38.2081	Down
CEP55	2.32059	4.69483	10.1048	1.43875e-21	8.69956e-20	38.1874	Up
PPP1R1A	-3.01349	0.970372	-10.0737	1.85358e-21	1.11396e-19	37.9871	Down
TNFAIP8L3	-1.74383	1.95348	-10.0568	2.12703e-21	1.27054e-19	37.8413	Down
JAM2	-1.89979	2.77884	-10.0454	2.33338e-21	1.38541e-19	37.7797	Down
ORC6	1.41554	2.52963	10.0435	2.37e-21	1.40293e-19	37.7669	Up
PGM2L1	1.45434	3.17296	10.0502	2.24409e-21	1.33642e-19	37.7652	Up
SDS	2.05231	3.21624	10.0359	2.5206e-21	1.48761e-19	37.7067	Up
E2F3	1.21757	3.75685	10.0235	2.78898e-21	1.64109e-19	37.5435	Up
CENPF	2.42217	4.15176	10.0159	2.96628e-21	1.73506e-19	37.4913	Up
TMEM25	-1.64734	2.5751	-10.0083	3.15544e-21	1.83481e-19	37.4778	Down
IL13RA2	1.1684	0.902509	10.0185	2.90469e-21	1.70409e-19	37.3512	Up
FMO6P	-1.14924	-0.37727	-10.0014	3.33755e-21	1.935e-19	37.2549	Down
C6orf223	1.83524	2.15155	9.98413	3.83742e-21	2.21179e-19	37.1619	Up
PLIN4	-3.07664	2.04357	-9.9555	4.83758e-21	2.76401e-19	37.0668	Down
IQGAP3	2.37137	4.56298	9.95897	4.70391e-21	2.69545e-19	37.0303	Up
MAGEA6	2.04693	1.18807	9.96682	4.41446e-21	2.53696e-19	36.8924	Up
ELL2	-1.3825	4.19487	-9.93101	5.89636e-21	3.33992e-19	36.8727	Down
NPSR1	1.67859	1.20235	9.95477	4.86656e-21	2.77253e-19	36.8138	Up
MT1A	-2.59775	2.56521	-9.91302	6.81738e-21	3.85055e-19	36.7313	Down
SOX4	1.80816	6.33516	9.88064	8.84929e-21	4.91372e-19	36.4757	Up
ALPPL2	1.90901	1.48103	9.90376	7.34573e-21	4.12533e-19	36.417	Up
CBR1	-1.59908	5.49808	-9.85957	1.04835e-20	5.7403e-19	36.3075	Down
JDP2	-1.1081	3.35641	-9.84887	1.14256e-20	6.22161e-19	36.2241	Down
MMP10	1.58522	1.85297	9.8654	1.00035e-20	5.49273e-19	36.2034	Up
TNNI3	1.15607	0.780508	9.87669	9.13529e-21	5.05828e-19	36.1678	Up
KIT	-1.91718	2.71276	-9.83951	1.23172e-20	6.68859e-19	36.1506	Down
CRY2	-1.02217	3.8895	-9.83391	1.28832e-20	6.95762e-19	36.1076	Down
CCT6A	1.02662	7.06253	9.81637	1.48299e-20	7.98705e-19	35.9671	Up
PCNA	1.38215	7.98408	9.80735	1.5942e-20	8.55074e-19	35.8963	Up
CDCA2	1.86776	3.15141	9.80551	1.61782e-20	8.64241e-19	35.8809	Up
ACACB	-1.50869	2.63776	-9.79988	1.69246e-20	9.0167e-19	35.8336	Down
CD36	-1.82791	2.16049	-9.79912	1.70281e-20	9.04736e-19	35.8239	Down
SGOL2	1.34563	2.6135	9.78837	1.85589e-20	9.80784e-19	35.746	Up
AUNIP	1.27891	2.27245	9.7879	1.86295e-20	9.81392e-19	35.7433	Up
ANLN	2.11573	4.74295	9.78314	1.93523e-20	1.01455e-18	35.6655	Up
FAM91A1	1.12961	5.20177	9.77443	2.07488e-20	1.08488e-18	35.6394	Up
SCUBE2	-1.87418	1.23866	-9.76826	2.17974e-20	1.13369e-18	35.5475	Down
UBE2T	1.90328	5.64947	9.7614	2.30276e-20	1.18827e-18	35.5349	Up
C3orf18	-1.388	1.74509	-9.76195	2.29261e-20	1.18614e-18	35.499	Down
TNXB	-2.30198	2.7298	-9.75515	2.42067e-20	1.24261e-18	35.4898	Down
PIWIL1	1.35125	0.577106	9.78763	1.867e-20	9.81392e-19	35.416	Up
PYGM	-2.32852	0.976744	-9.73939	2.74522e-20	1.40555e-18	35.33	Down
MATN3	1.46536	2.03892	9.73696	2.79881e-20	1.42928e-18	35.2747	Up
CRYAB	-2.62563	3.89848	-9.72754	3.01738e-20	1.53295e-18	35.271	Down
MMP13	1.09892	0.536512	9.76789	2.1863e-20	1.13411e-18	35.263	Up
SLC9A9	-1.5029	2.24615	-9.7122	3.40965e-20	1.72779e-18	35.1389	Down
NDRG2	-1.56501	4.1699	-9.69815	3.81344e-20	1.92252e-18	35.0417	Down
FAM161B	-1.00117	1.61465	-9.67463	4.59766e-20	2.30023e-18	34.8059	Down
IL11RA	-1.0773	1.73199	-9.67014	4.76485e-20	2.37784e-18	34.7761	Down
DTL	1.91309	3.60403	9.66648	4.90549e-20	2.44184e-18	34.7663	Up
BUB1B	2.08818	3.81249	9.65134	5.53201e-20	2.74678e-18	34.6452	Up
CDK1	2.22872	4.86038	9.64647	5.74981e-20	2.84061e-18	34.607	Up
COX6B2	1.00101	0.523085	9.67685	4.5173e-20	2.26577e-18	34.5516	Up
AC242988.1	1.35511	1.48534	9.645	5.81751e-20	2.86687e-18	34.5049	Up
KCNMB1	-2.43287	2.78705	-9.6236	6.89306e-20	3.38e-18	34.4646	Down
MTFR2	1.54793	2.8057	9.61486	7.38716e-20	3.60435e-18	34.3973	Up
C16orf59	1.28877	2.3438	9.61495	7.38174e-20	3.60435e-18	34.3897	Up
KIF11	1.87772	4.64646	9.61269	7.51493e-20	3.65764e-18	34.3499	Up
NEGR1	-2.01127	1.47277	-9.60458	8.0136e-20	3.89074e-18	34.2921	Down
ASB2	-2.30577	2.39465	-9.59514	8.63449e-20	4.18189e-18	34.2445	Down
HSPA2	-1.85678	2.89499	-9.58991	8.99929e-20	4.34789e-18	34.2041	Down
EML4	1.03528	5.44249	9.58621	9.26592e-20	4.46577e-18	34.1753	Up
FOXH1	1.00925	0.52768	9.62689	6.71541e-20	3.3011e-18	34.157	Up
CLDN4	2.56408	7.56646	9.57861	9.83987e-20	4.73082e-18	34.1133	Up
PARK2	-1.49377	0.976975	-9.57737	9.93638e-20	4.7656e-18	34.0585	Down
TIGD1	1.17092	2.40914	9.57032	1.05057e-19	5.01425e-18	34.0498	Up
ZWILCH	1.36121	3.90052	9.55771	1.16052e-19	5.47275e-18	33.9166	Up
FOXM1	2.26175	5.14666	9.5394	1.34074e-19	6.29256e-18	33.7921	Up
EMILIN3	-1.67363	0.312412	-9.53751	1.36079e-19	6.37147e-18	33.7725	Down
TMEM35	-2.60913	0.922493	-9.52334	1.52148e-19	7.07345e-18	33.6701	Down
BUB1	2.1496	3.9686	9.52461	1.50635e-19	7.01966e-18	33.666	Up
HOXC13	1.34064	0.690034	9.55855	1.15283e-19	5.44953e-18	33.6322	Up
PLP1	-2.99135	0.361937	-9.5011	1.81239e-19	8.36671e-18	33.4993	Down
SNRPN	-1.73893	3.56177	-9.49687	1.87364e-19	8.60912e-18	33.4834	Down
GSG2	1.46714	2.72805	9.49419	1.91346e-19	8.77167e-18	33.4659	Up
DISP1	-1.01906	2.6239	-9.49284	1.934e-19	8.84522e-18	33.4449	Down
GPR155	-1.74214	2.84189	-9.48675	2.02865e-19	9.25666e-18	33.4088	Down
ZWINT	1.84828	5.35461	9.47588	2.2094e-19	1.00349e-17	33.3216	Up
PABPC1L	2.13534	3.27809	9.47286	2.26233e-19	1.02282e-17	33.299	Up
ARHGAP11A	1.90257	3.8816	9.47035	2.30746e-19	1.04084e-17	33.2455	Up
EIF4E3	-1.28218	3.02911	-9.45782	2.54566e-19	1.14566e-17	33.1864	Down
DNASE1L3	-2.06147	1.40511	-9.45437	2.61541e-19	1.17437e-17	33.1447	Down
CHRDL1	-2.81988	2.25032	-9.4462	2.78815e-19	1.24909e-17	33.097	Down
PAIP2B	-1.61212	1.64679	-9.4452	2.81025e-19	1.25614e-17	33.0658	Down
CSAG1	1.94354	1.3522	9.47518	2.2216e-19	1.00672e-17	33.0335	Up
KNTC1	1.41614	3.23398	9.43723	2.99116e-19	1.33097e-17	32.9974	Up
NR6A1	1.01399	1.58674	9.43854	2.96065e-19	1.32037e-17	32.9826	Up
CDC7	1.50502	3.02983	9.42874	3.19663e-19	1.416e-17	32.947	Up
ANGPT2	1.44057	2.62856	9.42395	3.31859e-19	1.46673e-17	32.9263	Up
ST6GALNAC6	-1.26571	3.81753	-9.40677	3.79568e-19	1.66638e-17	32.7924	Down
CNTFR	-2.71161	1.52335	-9.40598	3.81921e-19	1.67298e-17	32.7884	Down
RXRG	-1.6797	-0.113983	-9.39486	4.1656e-19	1.82067e-17	32.702	Down
ARL4D	-2.06337	2.34653	-9.39318	4.22065e-19	1.84065e-17	32.6918	Down
ACOX2	-1.73308	2.16539	-9.38734	4.41737e-19	1.92219e-17	32.6423	Down
TMSB10	1.37331	12.2884	9.38053	4.65846e-19	2.02263e-17	32.593	Up
TIMP1	1.72523	9.81132	9.37251	4.95908e-19	2.14371e-17	32.5281	Up
CASC5	1.55431	2.88646	9.35225	5.80647e-19	2.4828e-17	32.3792	Up
DKK2	1.09106	1.16973	9.37174	4.98877e-19	2.15183e-17	32.3639	Up
AC091180.1	1.48299	1.74207	9.35256	5.79242e-19	2.48218e-17	32.2964	Up
ATOH8	-1.75298	1.20292	-9.3414	6.31818e-19	2.69575e-17	32.2679	Down
NTN1	-2.26992	3.34905	-9.33416	6.68423e-19	2.83354e-17	32.2365	Down
SOX15	-2.10683	2.01465	-9.32934	6.93922e-19	2.93532e-17	32.2036	Down
MISP	2.58999	7.44005	9.32315	7.28105e-19	3.07332e-17	32.1527	Up
FAM110D	-1.45512	2.00208	-9.32062	7.42557e-19	3.12096e-17	32.1252	Down
NUF2	1.92975	3.45534	9.31573	7.7129e-19	3.22796e-17	32.095	Up
C14orf105	1.19984	0.573366	9.36012	5.46162e-19	2.34552e-17	32.0836	Up
LRRN4CL	-1.74408	2.12763	-9.30279	8.52785e-19	3.56146e-17	31.9997	Down
IGFBP6	-2.11451	5.02225	-9.30075	8.66402e-19	3.61068e-17	31.9789	Down
RAB30	-1.08508	2.44235	-9.29757	8.88035e-19	3.69303e-17	31.9559	Down
GKN2	-5.04542	2.6552	-9.29681	8.93248e-19	3.6991e-17	31.9536	Down
CNTD2	1.23967	1.24669	9.32251	7.31733e-19	3.08204e-17	31.9295	Up
TLE4	-1.19396	3.16051	-9.27962	1.02055e-18	4.21742e-17	31.829	Down
RAD54L	1.55548	2.83369	9.27431	1.06346e-18	4.38556e-17	31.7875	Up
GFRA3	-2.32295	1.60654	-9.26416	1.15032e-18	4.71415e-17	31.708	Down
DNAJB5	-1.94789	2.75779	-9.25697	1.21612e-18	4.95292e-17	31.6569	Down
SYNGR1	-1.82014	2.09112	-9.24736	1.30992e-18	5.32394e-17	31.5818	Down
CENPO	1.21727	2.98495	9.24307	1.3541e-18	5.49219e-17	31.5318	Up
FANCA	1.46394	2.84249	9.24006	1.38593e-18	5.60973e-17	31.5282	Up
ATAD2	1.77989	4.50507	9.23934	1.3937e-18	5.62965e-17	31.5051	Up
ABCA8	-2.18058	1.25326	-9.23196	1.4754e-18	5.92532e-17	31.4554	Down
ZIC5	1.22709	0.652507	9.27003	1.09927e-18	4.51432e-17	31.4054	Up
FAM83H	1.90982	6.88266	9.2155	1.67531e-18	6.67144e-17	31.3361	Up
NOX1	1.70054	1.83325	9.21572	1.67244e-18	6.67144e-17	31.1648	Up
TMEM220	-1.37395	2.41162	-9.17661	2.26024e-18	8.91076e-17	31.0494	Down
CENPL	1.06435	2.65793	9.17479	2.29218e-18	9.01864e-17	31.028	Up
PDZD4	-2.09758	1.20265	-9.17299	2.32416e-18	9.12627e-17	31.0085	Down
HSPB8	-2.85083	4.22219	-9.17111	2.35785e-18	9.24016e-17	30.9985	Down
KIF20A	2.08119	4.07499	9.1701	2.37627e-18	9.29385e-17	30.9783	Up
CCDC69	-2.08151	4.41638	-9.16495	2.47229e-18	9.65025e-17	30.9513	Down
ANKRD65	-1.75237	2.24322	-9.15906	2.5868e-18	1.00376e-16	30.9192	Down
CLCNKA	-1.34494	-0.236208	-9.16053	2.55766e-18	9.94409e-17	30.8009	Down
GDF15	2.95573	6.14629	9.14124	2.96593e-18	1.14861e-16	30.7839	Up
MICALL1	-1.20662	4.81346	-9.13852	3.02857e-18	1.16828e-16	30.7524	Down
LHPP	-1.22016	4.05515	-9.13078	3.21371e-18	1.23487e-16	30.6986	Down
PRKAR2B	-1.77153	3.06774	-9.1264	3.32351e-18	1.27457e-16	30.6717	Down
PLOD3	1.28942	6.03301	9.11817	3.53983e-18	1.35227e-16	30.6061	Up
TEAD4	1.37604	4.87542	9.11314	3.67877e-18	1.40263e-16	30.5752	Up
CSE1L	1.12163	6.80978	9.10165	4.01704e-18	1.5257e-16	30.4759	Up
CDCA8	1.96253	4.95899	9.09294	4.29373e-18	1.62765e-16	30.4185	Up
HJURP	2.00038	3.61707	9.08907	4.42254e-18	1.67006e-16	30.3886	Up
COL4A5	-2.04252	2.36697	-9.08559	4.54201e-18	1.7119e-16	30.3704	Down
RRM2	2.09745	5.394	9.08417	4.59155e-18	1.7207e-16	30.3584	Up
OSBPL3	1.41306	4.31037	9.0844	4.5834e-18	1.7207e-16	30.3506	Up
SLC39A10	1.5243	3.63025	9.08514	4.5574e-18	1.71442e-16	30.3438	Up
MTHFD2	1.28384	5.26052	9.07745	4.83339e-18	1.80614e-16	30.3089	Up
AC090154.1	1.43096	2.11045	9.07559	4.90267e-18	1.82687e-16	30.2801	Up
SHCBP1	1.39677	2.81849	9.06959	5.13237e-18	1.90168e-16	30.2505	Up
CDC20	2.10455	5.92486	9.06847	5.1766e-18	1.91447e-16	30.2421	Up
SLC11A1	1.18739	1.90216	9.07224	5.02976e-18	1.86717e-16	30.227	Up
TCEAL2	-2.86776	1.44528	-9.05882	5.57201e-18	2.053e-16	30.171	Down
NPR1	-1.47206	2.25025	-9.05764	5.62256e-18	2.06776e-16	30.1587	Down
HOXA9	1.22315	1.02141	9.09146	4.34253e-18	1.64299e-16	30.123	Up
TNFSF4	1.07094	1.72756	9.05531	5.72341e-18	2.10093e-16	30.0929	Up
SORBS2	-1.74955	2.55912	-9.04692	6.1012e-18	2.22305e-16	30.0823	Down
RGMB	-1.43044	3.15931	-9.04705	6.09509e-18	2.22305e-16	30.0805	Down
CCNB1	1.78078	5.5603	9.03335	6.76558e-18	2.45153e-16	29.9812	Up
FANCI	1.7455	3.90603	9.03444	6.70966e-18	2.43574e-16	29.9681	Up
PILRB	1.05325	1.81398	9.03532	6.66515e-18	2.42405e-16	29.9588	Up
HMGA1	1.59902	9.10516	9.03089	6.8936e-18	2.48877e-16	29.9486	Up
PLEKHG4	1.90761	2.89445	9.02358	7.28789e-18	2.62631e-16	29.9078	Up
HOXA4	-1.74366	2.28296	-9.0162	7.70872e-18	2.7628e-16	29.8538	Down
GFRA2	-1.55836	0.185625	-9.01278	7.91201e-18	2.82539e-16	29.8253	Down
GTSE1	1.88652	3.54618	9.01129	8.00206e-18	2.85238e-16	29.8079	Up
CSRNP1	-1.39098	5.27334	-9.00363	8.48171e-18	3.0179e-16	29.7431	Down
SMKR1	1.12322	1.60169	9.01801	7.60382e-18	2.73017e-16	29.729	Up
ID4	-1.79164	3.83102	-8.99679	8.93415e-18	3.15045e-16	29.6958	Down
PIF1	1.07259	2.08436	8.99364	9.1503e-18	3.21516e-16	29.6814	Up
SLC52A2	1.22269	6.10609	8.99445	9.09444e-18	3.20124e-16	29.6808	Up
CGNL1	-1.76132	2.14457	-8.99214	9.25574e-18	3.24213e-16	29.6748	Down
NOP2	1.07058	4.93382	8.98985	9.41792e-18	3.2916e-16	29.6583	Up
KIF4A	1.97748	3.72431	8.9771	1.03744e-17	3.61306e-16	29.5524	Up
KCNA5	-2.22497	0.672226	-8.97055	1.09024e-17	3.77695e-16	29.5006	Down
LRRC4	-1.45883	1.21237	-8.96545	1.13318e-17	3.9188e-16	29.4572	Down
ILDR1	1.83232	3.20462	8.95441	1.2321e-17	4.23121e-16	29.3964	Up
CHADL	-1.39698	1.64929	-8.95626	1.21487e-17	4.18664e-16	29.3957	Down
CTHRC1	2.97218	5.38195	8.95563	1.22071e-17	4.19942e-16	29.3907	Up
APOBEC2	-2.01186	1.45439	-8.95167	1.25786e-17	4.29721e-16	29.3718	Down
PTF1A	-1.61598	-0.471353	-8.97413	1.06105e-17	3.68228e-16	29.3411	Down
RDH12	-2.39428	0.934073	-8.93013	1.48046e-17	5.02286e-16	29.2136	Down
HAVCR1	1.14919	0.670292	8.97805	1.03001e-17	3.59356e-16	29.2001	Up
ARHGAP10	-1.36654	2.3481	-8.92736	1.51176e-17	5.11145e-16	29.1949	Down
GRIN2D	2.8745	4.19982	8.9183	1.61894e-17	5.45512e-16	29.1301	Up
FAM180B	-1.59876	-0.270803	-8.91784	1.62453e-17	5.45531e-16	29.1215	Down
LSR	1.56157	8.18728	8.91789	1.62394e-17	5.45531e-16	29.1076	Up
NEK2	2.1857	4.01956	8.90749	1.7565e-17	5.87847e-16	29.0384	Up
MAGEA12	1.72968	0.898976	8.95242	1.25074e-17	4.28611e-16	29.0197	Up
LMNB1	1.65064	5.39679	8.90143	1.83875e-17	6.1433e-16	29.0051	Up
UHRF1	1.83689	3.56069	8.90061	1.85011e-17	6.17079e-16	28.9906	Up
LDB3	-2.52063	1.22042	-8.89838	1.88143e-17	6.26465e-16	28.9805	Down
LCN6	-1.03949	-0.168239	-8.90906	1.73589e-17	5.81936e-16	28.9758	Down
GSN	-1.63508	6.71873	-8.89277	1.96281e-17	6.51363e-16	28.9249	Down
ZIC2	1.53061	1.44515	8.926	1.52743e-17	5.15559e-16	28.915	Up
AGRN	1.48066	6.47456	8.88835	2.02931e-17	6.70047e-16	28.8941	Up
PTGR1	-1.49995	4.66758	-8.87895	2.1782e-17	7.18004e-16	28.8198	Down
COX7A1	-1.66274	3.99661	-8.87303	2.27737e-17	7.46948e-16	28.7791	Down
KCNN3	-1.39163	1.56919	-8.86196	2.47521e-17	8.07804e-16	28.7023	Down
ARHGEF26	-1.93349	2.27414	-8.85908	2.52945e-17	8.2414e-16	28.6947	Down
HPGD	-2.68627	4.37867	-8.85632	2.58246e-17	8.3864e-16	28.6539	Down
MELK	2.1317	4.35549	8.85342	2.63939e-17	8.55719e-16	28.6385	Up
ATP4B	-4.19172	1.01829	-8.85231	2.66153e-17	8.61479e-16	28.6307	Down
GJB4	1.28262	1.42934	8.85684	2.57237e-17	8.3674e-16	28.4647	Up
RPN2	1.00784	8.81331	8.81973	3.39881e-17	1.08585e-15	28.387	Up
SRPX	-2.07472	3.52073	-8.8113	3.62054e-17	1.15482e-15	28.3272	Down
SST	-3.66714	2.27906	-8.80553	3.78052e-17	1.1981e-15	28.2879	Down
FXYD6	-1.91482	2.99781	-8.80183	3.88674e-17	1.22781e-15	28.2663	Down
FNDC5	-1.86474	0.9839	-8.80218	3.87632e-17	1.22649e-15	28.2661	Down
RAD51AP1	1.82197	3.80003	8.79423	4.11427e-17	1.29761e-15	28.2085	Up
CCNB2	1.79914	4.98094	8.78956	4.2604e-17	1.34155e-15	28.1858	Up
PLK1	1.97538	4.97854	8.78645	4.36081e-17	1.36879e-15	28.1616	Up
LIMS2	-1.96222	3.19529	-8.776	4.71496e-17	1.47292e-15	28.0742	Down
MYO7A	1.0718	2.03197	8.76841	4.98996e-17	1.5539e-15	28.0094	Up
MCM3	1.01592	6.50744	8.76695	5.04461e-17	1.56844e-15	27.9989	Up
NDC1	1.23835	4.91926	8.75882	5.36041e-17	1.66139e-15	27.9619	Up
TNFRSF10B	1.28099	5.24319	8.75128	5.67044e-17	1.74923e-15	27.9042	Up
TOMM34	1.11226	6.27408	8.75175	5.65095e-17	1.74595e-15	27.8902	Up
BEND5	-1.72901	1.12071	-8.74657	5.87319e-17	1.80894e-15	27.8623	Down
TIMELESS	1.49803	4.28503	8.73186	6.55396e-17	2.00731e-15	27.7613	Up
RBPMS2	-2.57238	3.66347	-8.7325	6.52281e-17	2.00277e-15	27.7483	Down
NDC80	1.72026	3.50969	8.72947	6.67149e-17	2.03573e-15	27.7424	Up
INPP5A	-1.0188	4.63661	-8.71794	7.26917e-17	2.21468e-15	27.6416	Down
ABI3BP	-2.28278	2.91643	-8.71463	7.45048e-17	2.26293e-15	27.6273	Down
ASF1B	1.87619	5.08046	8.70429	8.04626e-17	2.43637e-15	27.5668	Up
ZSCAN18	-1.58483	1.88662	-8.69594	8.56082e-17	2.58424e-15	27.504	Down
WDHD1	1.20848	2.74023	8.69248	8.78365e-17	2.64341e-15	27.4804	Up
COL4A1	1.58813	7.46723	8.69443	8.65743e-17	2.60941e-15	27.4688	Up
SEPT5	-1.48388	2.11286	-8.68846	9.04974e-17	2.7152e-15	27.4513	Down
PARPBP	1.36306	2.87249	8.68741	9.12081e-17	2.73236e-15	27.4445	Up
ATP11A	1.65313	4.91005	8.68704	9.14595e-17	2.73574e-15	27.4418	Up
MYOT	-1.50607	0.35658	-8.68615	9.20673e-17	2.74558e-15	27.4329	Down
CST2	1.96233	2.76599	8.70033	8.28621e-17	2.50518e-15	27.416	Up
DLGAP5	1.98686	3.9412	8.68122	9.54957e-17	2.83923e-15	27.391	Up
DEPDC1	1.63668	3.01149	8.67749	9.81751e-17	2.9145e-15	27.3717	Up
IGFBP1	1.229	0.597254	8.73178	6.55796e-17	2.00731e-15	27.3589	Up
HMMR	2.00311	3.87874	8.66928	1.04335e-16	3.08808e-15	27.3064	Up
FCER1A	-2.17276	1.51801	-8.66167	1.10386e-16	3.24767e-15	27.2587	Down
SLC7A3	-1.36048	-0.295933	-8.66211	1.10033e-16	3.2421e-15	27.1989	Down
PER1	-1.6718	4.5229	-8.6534	1.17359e-16	3.44255e-15	27.1712	Down
SNCG	-1.95622	3.00828	-8.65142	1.19099e-16	3.48839e-15	27.171	Down
SCUBE1	-1.76526	1.06437	-8.64651	1.23504e-16	3.60134e-15	27.14	Down
DNMT1	1.03393	4.82994	8.63366	1.3582e-16	3.93719e-15	27.0543	Up
FHL1	-2.83617	4.84031	-8.62308	1.46865e-16	4.23247e-15	26.9532	Down
DACT3	-1.97396	2.55341	-8.61585	1.54919e-16	4.45805e-15	26.9225	Down
ANKRD53	-1.13644	0.662983	-8.61179	1.59632e-16	4.58031e-15	26.8976	Down
NAALADL1	-1.58107	1.76826	-8.60704	1.65317e-16	4.73654e-15	26.8636	Down
CLDN5	-1.74928	3.62374	-8.60568	1.66989e-16	4.765e-15	26.8329	Down
ATP1B2	-1.64313	1.7943	-8.60012	1.73982e-16	4.95597e-15	26.8139	Down
KIF24	1.14485	2.36735	8.59602	1.79311e-16	5.09306e-15	26.7832	Up
C1QTNF2	-1.4113	1.28764	-8.59443	1.81429e-16	5.1458e-15	26.7651	Down
TRIP13	2.01216	3.8696	8.58536	1.93966e-16	5.4699e-15	26.7043	Up
PRC1	1.72126	4.52259	8.57872	2.03683e-16	5.72754e-15	26.6596	Up
MYRIP	-1.73062	1.05554	-8.57666	2.06801e-16	5.80692e-15	26.6399	Down
PRR11	1.63495	4.33211	8.57439	2.10279e-16	5.8962e-15	26.6275	Up
PCOLCE2	-2.11681	0.791322	-8.57106	2.15501e-16	6.03403e-15	26.6012	Down
FNDC1	3.05014	3.87541	8.5689	2.18948e-16	6.12185e-15	26.5808	Up
CENPK	1.23846	2.64784	8.56554	2.24419e-16	6.25707e-15	26.563	Up
DNAJC18	-1.00222	1.86617	-8.55905	2.35386e-16	6.54433e-15	26.5141	Down
GDPD5	1.37404	2.45179	8.55839	2.36531e-16	6.56691e-15	26.5063	Up
DEFB131	-1.76839	-0.425439	-8.56791	2.20545e-16	6.15777e-15	26.4919	Down
MAF	-1.4151	4.31007	-8.55456	2.43284e-16	6.74489e-15	26.4598	Down
PRADC1	-1.01621	4.58395	-8.55282	2.46423e-16	6.82231e-15	26.4474	Down
MT1X	-1.80473	4.84388	-8.55215	2.47639e-16	6.84636e-15	26.4401	Down
FAM117A	-1.31891	3.86537	-8.55044	2.50763e-16	6.92302e-15	26.4363	Down
RPRM	-2.45703	0.496999	-8.5471	2.56997e-16	7.06545e-15	26.4323	Down
MCM4	1.42956	5.45344	8.54157	2.6763e-16	7.34753e-15	26.3878	Up
LRFN4	1.79984	5.09905	8.5299	2.91564e-16	7.96026e-15	26.3131	Up
RFWD3	1.00816	4.37875	8.52864	2.94264e-16	8.02286e-15	26.3041	Up
C8orf88	-2.16078	1.70691	-8.52754	2.9665e-16	8.07675e-15	26.2963	Down
NAP1L5	-1.25715	2.33912	-8.52689	2.98065e-16	8.10408e-15	26.2916	Down
AGPAT9	-1.57662	2.6407	-8.51863	3.16667e-16	8.59798e-15	26.2272	Down
BHMT2	-1.72788	1.20778	-8.51644	3.2178e-16	8.69804e-15	26.2111	Down
TTK	1.85941	3.4067	8.51206	3.32284e-16	8.94805e-15	26.1859	Up
DEPDC1B	1.78091	3.40889	8.51022	3.368e-16	9.05731e-15	26.1723	Up
CCDC107	-1.3027	4.03693	-8.50864	3.40708e-16	9.14992e-15	26.1343	Down
HAGHL	1.11144	1.91882	8.51641	3.21852e-16	8.69804e-15	26.1343	Up
MYOM3	1.07146	1.02121	8.54744	2.56358e-16	7.05772e-15	26.1269	Up
CXCL16	1.32382	7.4557	8.50575	3.47987e-16	9.31999e-15	26.1072	Up
LPAR1	-1.50163	3.34146	-8.49853	3.66871e-16	9.81244e-15	26.0714	Down
LIPG	1.47401	2.51434	8.49385	3.79655e-16	1.01269e-14	26.0268	Up
SLC2A12	-1.76315	1.95723	-8.48326	4.10201e-16	1.09121e-14	25.9808	Down
AQP4	-2.28331	-0.372284	-8.4763	4.31571e-16	1.14651e-14	25.9245	Down
MXI1	-1.10334	4.46546	-8.47433	4.37844e-16	1.16161e-14	25.8857	Down
PITPNM3	-1.8275	2.24261	-8.46624	4.64458e-16	1.22562e-14	25.8582	Down
CHGA	-3.48665	2.29626	-8.46929	4.54242e-16	1.20027e-14	25.8572	Down
PSD	-2.19626	1.96278	-8.46567	4.66388e-16	1.22907e-14	25.8538	Down
SKA3	2.02811	3.9901	8.45979	4.86835e-16	1.28124e-14	25.8097	Up
METTL24	-2.17497	1.23832	-8.45886	4.90158e-16	1.28655e-14	25.8064	Down
TROAP	2.02318	3.86271	8.45186	5.15822e-16	1.35211e-14	25.755	Up
CNRIP1	-1.25907	2.85206	-8.43157	5.97942e-16	1.55908e-14	25.6095	Down
RFC3	1.5419	4.72698	8.42554	6.24749e-16	1.62682e-14	25.5717	Up
FAM63A	-1.06109	4.46006	-8.42456	6.29223e-16	1.63416e-14	25.5314	Down
PIGW	1.10902	3.36456	8.41876	6.56337e-16	1.70009e-14	25.5182	Up
ALDOC	-1.48858	3.99747	-8.42014	6.49782e-16	1.68533e-14	25.5015	Down
DBF4	1.41061	3.7344	8.41459	6.76497e-16	1.74772e-14	25.4895	Up
ATP13A3	1.02104	5.24889	8.41489	6.75021e-16	1.7462e-14	25.4813	Up
IGFL2	1.02729	0.603723	8.47045	4.50427e-16	1.19179e-14	25.473	Up
KAL1	1.30546	2.06097	8.4078	7.10717e-16	1.83372e-14	25.4006	Up
TTC36	-1.53182	0.957596	-8.40134	7.44852e-16	1.90984e-14	25.395	Down
RBP7	-1.50806	2.58988	-8.39977	7.53387e-16	1.92617e-14	25.3847	Down
FTL	1.31426	13.0303	8.39784	7.63997e-16	1.94824e-14	25.3523	Up
ENPP6	-1.22519	-0.0232091	-8.40179	7.42424e-16	1.90804e-14	25.345	Down
CAD	1.06222	4.94308	8.39063	8.05045e-16	2.04235e-14	25.3175	Up
PLK4	1.45211	3.07407	8.38811	8.19854e-16	2.07725e-14	25.3071	Up
SLC12A8	1.39924	3.4741	8.38231	8.55094e-16	2.16121e-14	25.2621	Up
MYOCD	-2.1873	1.89463	-8.38155	8.59775e-16	2.17002e-14	25.2588	Down
LMNB2	1.10764	5.79372	8.38229	8.55187e-16	2.16121e-14	25.2402	Up
FAM60A	1.28072	5.09714	8.37822	8.8079e-16	2.22022e-14	25.2299	Up
CXCL6	1.63269	2.07594	8.40251	7.38563e-16	1.90308e-14	25.2174	Up
URB2	1.09869	3.36258	8.36869	9.43725e-16	2.36977e-14	25.1659	Up
SMIM5	-1.5968	1.18735	-8.36013	1.00402e-15	2.51798e-14	25.1067	Down
GINS1	1.76717	3.63896	8.35875	1.01409e-15	2.53999e-14	25.0985	Up
ITGA8	-1.83218	2.48243	-8.35699	1.02709e-15	2.56277e-14	25.08	Down
HSPE1	1.08585	7.15313	8.34673	1.10619e-15	2.75319e-14	24.9759	Up
ULBP2	1.58321	2.06369	8.35794	1.02008e-15	2.54852e-14	24.9749	Up
DSCC1	1.6086	3.5799	8.33732	1.18401e-15	2.93207e-14	24.9471	Up
CLDN1	3.02337	5.51069	8.33666	1.18967e-15	2.94237e-14	24.9436	Up
FAM81A	1.12737	2.04505	8.34414	1.12704e-15	2.80155e-14	24.9283	Up
APOC1	2.91149	5.7668	8.31556	1.38527e-15	3.38371e-14	24.7975	Up
RIPK2	1.12	4.74633	8.31323	1.40872e-15	3.43247e-14	24.7766	Up
RCAN2	-1.83661	3.97006	-8.3147	1.39386e-15	3.40046e-14	24.7533	Down
PKMYT1	1.88168	3.54909	8.30651	1.47854e-15	3.58929e-14	24.734	Up
VIT	-1.91371	0.342265	-8.30585	1.48562e-15	3.60204e-14	24.7276	Down
PCP4L1	-2.64977	1.1997	-8.2861	1.71246e-15	4.12162e-14	24.5906	Down
ETNPPL	-1.70513	-0.292341	-8.30431	1.5022e-15	3.63777e-14	24.577	Down
BTC	-1.51596	2.86547	-8.28465	1.73048e-15	4.15991e-14	24.5692	Down
ITIH5	-1.65819	2.42278	-8.28253	1.75696e-15	4.21842e-14	24.5614	Down
AC018512.1	1.15551	0.780483	8.33094	1.23976e-15	3.05096e-14	24.5139	Up
CCNA2	1.81631	5.1871	8.27304	1.88104e-15	4.50536e-14	24.497	Up
EZH2	1.58616	3.91815	8.27077	1.91193e-15	4.57379e-14	24.4819	Up
OSGIN1	-1.39527	2.54368	-8.26852	1.94302e-15	4.64251e-14	24.4632	Down
NCAPG	1.78959	3.48722	8.26532	1.98817e-15	4.7332e-14	24.4462	Up
PAMR1	-1.31478	2.12086	-8.26324	2.01812e-15	4.79869e-14	24.4318	Down
C17orf53	1.2519	2.68177	8.25052	2.21088e-15	5.21926e-14	24.341	Up
CDCA5	1.9305	4.02477	8.24642	2.27684e-15	5.36854e-14	24.3123	Up
PPM1K	-1.04024	2.43768	-8.23772	2.42333e-15	5.68675e-14	24.2538	Down
SPAG5	1.81428	4.03024	8.22534	2.64776e-15	6.17665e-14	24.1659	Up
GLRA4	-1.08011	-0.411912	-8.26788	1.95194e-15	4.65818e-14	24.1573	Down
ARHGEF25	-1.74685	2.83439	-8.22457	2.66248e-15	6.20363e-14	24.145	Down
LIFR	-1.59773	2.28328	-8.20998	2.95503e-15	6.84484e-14	24.0573	Down
ARMCX1	-1.43217	3.12861	-8.20035	3.1655e-15	7.28101e-14	23.9745	Down
VAV2	1.14999	5.08715	8.19862	3.2049e-15	7.35448e-14	23.9682	Up
TOM1L2	-1.11413	4.4374	-8.20091	3.15291e-15	7.26053e-14	23.9558	Down
PAICS	1.00588	5.57359	8.196	3.26532e-15	7.47573e-14	23.9342	Up
COL3A1	2.10646	9.32878	8.19541	3.27908e-15	7.49851e-14	23.9165	Up
PM20D1	-1.17832	0.243078	-8.19234	3.35167e-15	7.65564e-14	23.8622	Down
MEST	1.99763	4.77351	8.17707	3.73732e-15	8.48733e-14	23.8333	Up
ZDHHC9	1.00983	5.98549	8.18087	3.63747e-15	8.27966e-14	23.8204	Up
ARL6IP1	1.02981	7.54189	8.17772	3.72001e-15	8.45776e-14	23.7905	Up
KIF2C	1.85463	4.38002	8.17016	3.9258e-15	8.90509e-14	23.785	Up
KCNK3	-2.15171	1.24174	-8.16682	4.02024e-15	9.09838e-14	23.7624	Down
BID	1.04884	4.5407	8.16726	4.00776e-15	9.08057e-14	23.7603	Up
SOX17	-1.31858	2.4103	-8.16153	4.17467e-15	9.40469e-14	23.7234	Down
HBB	-2.69327	4.97514	-8.16164	4.17125e-15	9.40469e-14	23.6806	Down
MLEC	1.05956	7.06547	8.15997	4.22099e-15	9.4982e-14	23.6668	Up
B3GALT4	-1.05802	3.63761	-8.14165	4.80841e-15	1.07586e-13	23.5596	Down
DAAM2	-1.65038	2.98291	-8.14062	4.84369e-15	1.08253e-13	23.5591	Down
METTL7A	-1.69182	5.34098	-8.13219	5.14256e-15	1.14284e-13	23.4742	Down
MCM2	1.45189	5.08383	8.11776	5.69669e-15	1.26172e-13	23.4147	Up
HEATR1	1.0692	4.25311	8.11129	5.96408e-15	1.31503e-13	23.3783	Up
CKAP2	1.47345	4.81529	8.11111	5.97172e-15	1.31525e-13	23.3745	Up
FAM150A	1.10368	1.63479	8.14476	4.70335e-15	1.05355e-13	23.3728	Up
POP1	1.04275	2.63764	8.10796	6.10646e-15	1.34043e-13	23.3564	Up
SKA1	1.55148	3.06697	8.10805	6.10263e-15	1.34043e-13	23.3536	Up
MAP6	-1.62577	1.2374	-8.09831	6.53815e-15	1.432e-13	23.2895	Down
ST3GAL3	-1.01102	2.30626	-8.09205	6.834e-15	1.49348e-13	23.2473	Down
EPM2A	-1.16575	1.68426	-8.08724	7.0706e-15	1.54194e-13	23.2135	Down
PDZRN4	-2.58916	0.728256	-8.08151	7.36313e-15	1.60378e-13	23.175	Down
DAB1	-1.91409	0.176268	-8.07856	7.51828e-15	1.63216e-13	23.1548	Down
MAPK10	-1.40376	0.906904	-8.07651	7.62758e-15	1.65407e-13	23.1398	Down
REEP1	-1.88017	1.89174	-8.07568	7.67282e-15	1.66205e-13	23.1321	Down
ECEL1	1.06876	1.10426	8.11364	5.86532e-15	1.29616e-13	23.1118	Up
PLA2G7	2.21733	3.91671	8.07136	7.91021e-15	1.70972e-13	23.1054	Up
ENAM	-1.36129	-0.0369969	-8.06924	8.02951e-15	1.7317e-13	23.0091	Down
RECK	-1.18823	2.41609	-8.05672	8.77132e-15	1.87455e-13	23.0028	Down
GIF	-3.53464	1.59606	-8.06016	8.56077e-15	1.83623e-13	22.995	Down
TRPM2	1.32271	2.77981	8.04563	9.48467e-15	2.01685e-13	22.9228	Up
TMEM8B	-1.04194	3.18047	-8.04079	9.81334e-15	2.08224e-13	22.8787	Down
E2F1	1.676	4.61096	8.03672	1.00985e-14	2.14045e-13	22.8678	Up
LRRC3	-1.35116	2.39157	-8.03161	1.04686e-14	2.20938e-13	22.8289	Down
GKN1	-5.84457	3.73869	-8.02618	1.08763e-14	2.28809e-13	22.7553	Down
PPP2R3A	-1.31308	2.48306	-8.01792	1.15266e-14	2.41714e-13	22.7342	Down
GAMT	-1.81093	3.07866	-8.02089	1.12881e-14	2.36966e-13	22.7265	Down
MTURN	-1.33053	3.42226	-8.01721	1.15843e-14	2.42409e-13	22.7024	Down
ARPC1B	1.11459	7.09321	8.01686	1.16125e-14	2.42741e-13	22.6779	Up
NCAPH	1.84068	3.95267	8.0084	1.2324e-14	2.57069e-13	22.6751	Up
TLX1	1.11509	1.18849	8.05681	8.7659e-15	1.87455e-13	22.6744	Up
SIGLEC11	-1.51936	0.213522	-8.00581	1.25495e-14	2.61496e-13	22.6262	Down
AURKA	1.94506	4.98616	7.99814	1.32439e-14	2.74516e-13	22.6032	Up
PRKDC	1.04355	5.6721	8.0014	1.2944e-14	2.69433e-13	22.5887	Up
NCAPD2	1.00978	5.82213	8.00059	1.30179e-14	2.70685e-13	22.5786	Up
ILK	-1.12326	3.26703	-7.99766	1.32884e-14	2.75147e-13	22.5784	Down
SLC7A8	-1.57986	4.40344	-7.99932	1.31345e-14	2.72821e-13	22.559	Down
NNAT	-1.77477	2.48724	-7.99272	1.37571e-14	2.83959e-13	22.5542	Down
PDK4	-2.60695	4.89662	-7.99226	1.38019e-14	2.84288e-13	22.5111	Down
HMGB3	1.60706	4.80984	7.98206	1.48248e-14	3.04402e-13	22.4921	Up
FEN1	1.0908	5.31474	7.98247	1.47819e-14	3.03838e-13	22.4695	Up
KIF20B	1.26265	3.74666	7.97501	1.55749e-14	3.19473e-13	22.4484	Up
WISP1	1.68167	2.72246	7.97213	1.58921e-14	3.24963e-13	22.4178	Up
PLCD4	-1.12308	1.51773	-7.96812	1.63443e-14	3.33865e-13	22.4011	Down
RAD51	1.39058	3.29682	7.95923	1.73927e-14	3.54049e-13	22.3414	Up
PTH1R	-1.28308	0.549101	-7.95914	1.74043e-14	3.54049e-13	22.3396	Down
PUS7	1.33368	3.95439	7.95855	1.74768e-14	3.54792e-13	22.3367	Up
RCC1	1.29573	5.07081	7.95772	1.75777e-14	3.56107e-13	22.3135	Up
SLC12A7	1.2383	6.20346	7.95889	1.74348e-14	3.54305e-13	22.2899	Up
SBSPON	-1.8686	2.14273	-7.95268	1.82084e-14	3.68127e-13	22.2872	Down
BDH2	-1.03716	3.71418	-7.9538	1.80657e-14	3.65617e-13	22.2665	Down
F10	-1.90074	2.37368	-7.94823	1.87834e-14	3.78587e-13	22.2488	Down
THSD4	-1.44392	2.14332	-7.92658	2.18466e-14	4.36312e-13	22.1164	Down
SLC28A1	-1.45588	-0.22515	-7.93665	2.03655e-14	4.08388e-13	22.0889	Down
KLF4	-1.62097	6.09759	-7.92249	2.2479e-14	4.47583e-13	22.0353	Down
BOP1	1.10421	5.7252	7.9073	2.49868e-14	4.96011e-13	21.9465	Up
PRDM8	-1.5142	1.74597	-7.89997	2.62954e-14	5.20939e-13	21.9403	Down
RGAG4	-1.39586	1.74949	-7.89411	2.7388e-14	5.40413e-13	21.9011	Down
FAHD2B	-1.08748	2.36698	-7.8921	2.77733e-14	5.4692e-13	21.8844	Down
PBX1	-1.32908	3.12992	-7.89464	2.72871e-14	5.39502e-13	21.8765	Down
PNCK	-2.49606	0.881632	-7.89014	2.81546e-14	5.53875e-13	21.8734	Down
ADCY5	-2.09148	2.33727	-7.89269	2.76601e-14	5.45236e-13	21.8706	Down
CTSG	-2.20819	0.928964	-7.88614	2.89475e-14	5.6834e-13	21.847	Down
TYMS	1.4371	5.26532	7.88633	2.89098e-14	5.68165e-13	21.8272	Up
MMP11	3.09111	4.58986	7.86549	3.34099e-14	6.49484e-13	21.706	Up
KIAA0101	1.85676	4.32451	7.86281	3.40355e-14	6.58399e-13	21.6907	Up
ORC1	1.53005	3.0994	7.86297	3.39976e-14	6.58311e-13	21.688	Up
F2R	1.45069	5.67187	7.86635	3.32117e-14	6.46906e-13	21.6798	Up
JPH2	-2.23747	2.40335	-7.86443	3.36561e-14	6.52339e-13	21.6739	Down
SLC5A6	1.27083	4.71112	7.85905	3.49339e-14	6.71821e-13	21.655	Up
ENTPD3	-1.93775	1.62137	-7.85732	3.53571e-14	6.78637e-13	21.6496	Down
MCM7	1.15008	6.27591	7.86062	3.45565e-14	6.66514e-13	21.6195	Up
DMD	-1.71045	1.94023	-7.84839	3.76124e-14	7.17036e-13	21.5896	Down
NETO2	1.17022	1.93965	7.86104	3.4456e-14	6.65228e-13	21.5541	Up
GYPC	-1.60854	4.15965	-7.84311	3.90113e-14	7.42986e-13	21.4979	Down
CHEK1	1.26216	3.20778	7.83106	4.2404e-14	8.04493e-13	21.4778	Up
KIFC1	1.81087	4.40785	7.82879	4.30738e-14	8.16414e-13	21.4621	Up
GPRC5A	2.14935	7.16582	7.83674	4.07707e-14	7.74997e-13	21.4587	Up
ADAMTS1	-1.68935	4.23234	-7.83503	4.12555e-14	7.83457e-13	21.4421	Down
RECQL4	1.97009	4.27798	7.824	4.45233e-14	8.38246e-13	21.4306	Up
HS3ST2	1.04892	1.36279	7.85566	3.57662e-14	6.83824e-13	21.4305	Up
NUDCD1	1.10074	3.96586	7.82021	4.57031e-14	8.58182e-13	21.4039	Up
TSPYL2	-1.15505	3.33848	-7.82435	4.44144e-14	8.36996e-13	21.4001	Down
SNTA1	-1.42251	4.14117	-7.82787	4.33477e-14	8.20028e-13	21.3969	Down
C12orf75	1.70817	6.32761	7.82458	4.43445e-14	8.36477e-13	21.3848	Up
BCHE	-2.22589	0.94904	-7.81338	4.79095e-14	8.96859e-13	21.3587	Down
GREM2	-2.12646	1.93585	-7.81282	4.80957e-14	8.99491e-13	21.3408	Down
PABPC1	1.0106	10.36	7.81433	4.75981e-14	8.91876e-13	21.3137	Up
ADAM33	-1.89634	1.7699	-7.80621	5.0341e-14	9.35271e-13	21.3066	Down
MFI2	2.0022	3.1404	7.80782	4.97832e-14	9.26654e-13	21.2974	Up
SNX10	1.63118	4.03715	7.78336	5.8923e-14	1.08449e-12	21.1591	Up
SAPCD2	2.1413	4.88453	7.78012	6.02543e-14	1.1059e-12	21.1355	Up
ESRRG	-2.35674	0.28105	-7.77758	6.13168e-14	1.12252e-12	21.1202	Down
PKNOX2	-1.37337	0.494822	-7.77754	6.13309e-14	1.12252e-12	21.118	Down
PLN	-2.74761	3.79235	-7.78491	5.82968e-14	1.07397e-12	21.1053	Down
TREM2	2.32305	4.01684	7.77497	6.24263e-14	1.14045e-12	21.1002	Up
PDZRN3	-1.78016	3.43129	-7.7803	6.01799e-14	1.10556e-12	21.0859	Down
COL5A2	1.70606	6.10849	7.77703	6.15484e-14	1.12546e-12	21.0734	Up
LIF	2.00182	3.86595	7.76739	6.57675e-14	1.19927e-12	21.0525	Up
TCEAL7	-1.46828	2.05985	-7.76252	6.80042e-14	1.23891e-12	21.0155	Down
ONECUT2	2.11762	3.09882	7.77317	6.32043e-14	1.1536e-12	21.0139	Up
TCF21	-1.28801	2.16192	-7.75729	7.04913e-14	1.28185e-12	20.9807	Down
NR3C2	-1.3889	2.79203	-7.75906	6.96383e-14	1.26751e-12	20.9735	Down
YDJC	1.09659	5.74071	7.75531	7.14557e-14	1.29819e-12	20.9204	Up
PAEP	1.04959	0.459864	7.81863	4.62065e-14	8.66624e-13	20.8777	Up
FCHO1	1.44317	2.94556	7.73907	7.98777e-14	1.44322e-12	20.855	Up
FAM46B	-2.0886	2.56593	-7.73926	7.97715e-14	1.44262e-12	20.8324	Down
ACKR1	-2.50456	3.9323	-7.74405	7.71961e-14	1.40119e-12	20.8306	Down
RGMA	-2.18104	2.5779	-7.73348	8.29942e-14	1.49541e-12	20.7897	Down
ITGAX	1.57833	3.18616	7.71649	9.32355e-14	1.6723e-12	20.7119	Up
CDC45	1.70756	3.57527	7.70906	9.80905e-14	1.74983e-12	20.6648	Up
GNAO1	-2.01208	1.89573	-7.70882	9.8256e-14	1.7512e-12	20.6524	Down
CCNF	1.46422	3.51646	7.70094	1.03693e-13	1.8431e-12	20.612	Up
PTGDR2	-1.53698	1.23104	-7.69851	1.05423e-13	1.87048e-12	20.5959	Down
COMP	2.15192	2.62654	7.71508	9.41369e-14	1.68693e-12	20.5522	Up
RERGL	-1.87091	0.952628	-7.68917	1.1237e-13	1.97948e-12	20.5338	Down
SLC5A5	-2.762	1.41059	-7.69186	1.10322e-13	1.94862e-12	20.5252	Down
PEBP4	-2.0582	0.0793861	-7.68157	1.18343e-13	2.07728e-12	20.482	Down
MNX1	1.20433	2.44456	7.69166	1.10476e-13	1.94959e-12	20.4812	Up
HBA2	-2.30418	4.56061	-7.69022	1.11566e-13	1.96708e-12	20.4696	Down
PARP14	1.18492	5.1647	7.67618	1.22777e-13	2.14746e-12	20.4158	Up
ABHD11	1.28224	5.86175	7.67647	1.22531e-13	2.14505e-12	20.396	Up
PODXL	1.18879	5.42392	7.67395	1.24651e-13	2.1783e-12	20.3922	Up
ENPP3	-1.67799	0.25056	-7.66681	1.3087e-13	2.27488e-12	20.3819	Down
FAM150B	-1.22794	0.250596	-7.67134	1.26888e-13	2.21151e-12	20.3687	Down
RSPO2	-2.13395	0.525626	-7.66104	1.36108e-13	2.36177e-12	20.3482	Down
CENPA	1.73175	3.50044	7.6601	1.3698e-13	2.3748e-12	20.3399	Up
SPDL1	1.0703	3.2625	7.65881	1.38191e-13	2.3937e-12	20.3342	Up
DARS2	1.092	5.14461	7.66328	1.3405e-13	2.32811e-12	20.327	Up
COL23A1	-1.27921	1.16092	-7.64824	1.48491e-13	2.5631e-12	20.2649	Down
IGF2BP1	1.17297	0.537845	7.7229	8.92352e-14	1.60347e-12	20.2354	Up
AURKB	1.91482	4.49709	7.64348	1.53376e-13	2.63817e-12	20.2315	Up
PPP1R14A	-2.05205	4.24263	-7.65163	1.4511e-13	2.50694e-12	20.2136	Down
PIM1	-1.15475	5.55683	-7.64554	1.51236e-13	2.60363e-12	20.1716	Down
TACC3	1.40976	4.56064	7.6353	1.62133e-13	2.7791e-12	20.1703	Up
LDHD	-1.78547	3.40156	-7.64151	1.55442e-13	2.66906e-12	20.1605	Down
CPO	-1.16584	-0.0555292	-7.64754	1.49203e-13	2.57312e-12	20.1536	Down
ST14	1.44404	7.57217	7.63417	1.63382e-13	2.79565e-12	20.0966	Up
ASAH2	-1.64581	0.523435	-7.62107	1.78569e-13	3.05287e-12	20.0846	Down
TSPAN7	-1.64258	3.26957	-7.61842	1.81811e-13	3.10022e-12	20.0153	Down
RBL1	1.08527	3.35347	7.6074	1.95894e-13	3.31741e-12	19.9964	Up
PPAT	1.17181	3.33747	7.60528	1.98732e-13	3.36257e-12	19.9825	Up
BTG2	-1.5256	7.19879	-7.61499	1.86084e-13	3.16215e-12	19.9779	Down
SOCS2	-1.07739	2.7787	-7.59792	2.08885e-13	3.52227e-12	19.9153	Down
CKB	-2.47014	6.18609	-7.6042	2.00192e-13	3.38439e-12	19.9055	Down
BRCA1	1.19586	3.12687	7.5885	2.22612e-13	3.74414e-12	19.8721	Up
SORCS1	-1.22602	-0.146523	-7.59897	2.07405e-13	3.50031e-12	19.8598	Down
ZNF367	1.29255	3.50617	7.58274	2.31454e-13	3.88291e-12	19.835	Up
DIXDC1	-1.44499	3.08419	-7.58898	2.21897e-13	3.7353e-12	19.834	Down
UBE2QL1	-1.71625	0.61661	-7.57204	2.48802e-13	4.15625e-12	19.7646	Down
TMC7	1.43153	2.95831	7.57364	2.4612e-13	4.11844e-12	19.764	Up
GPR176	1.05183	2.40808	7.56502	2.60856e-13	4.35025e-12	19.7054	Up
CDC25C	1.2583	2.68058	7.56118	2.67707e-13	4.4505e-12	19.6632	Up
PYCR1	1.51738	6.20763	7.56213	2.65986e-13	4.42831e-12	19.6365	Up
COL7A1	1.81386	2.80747	7.55619	2.76863e-13	4.59388e-12	19.6229	Up
SPARC	1.5256	8.85741	7.56114	2.6777e-13	4.4505e-12	19.6182	Up
RASGEF1A	1.05728	1.56985	7.57641	2.41558e-13	4.04897e-12	19.6138	Up
PGA3	-3.99641	1.1565	-7.55367	2.81594e-13	4.66453e-12	19.5828	Down
NAP1L2	-1.8517	0.615474	-7.54315	3.02278e-13	4.99037e-12	19.5763	Down
BEX4	-1.66879	4.40427	-7.54636	2.95813e-13	4.89498e-12	19.5188	Down
RGS2	-1.70241	5.6645	-7.54538	2.9776e-13	4.91991e-12	19.5126	Down
APBB1	-1.33271	2.93183	-7.52841	3.33775e-13	5.47824e-12	19.4464	Down
COL1A2	1.85168	8.50316	7.53364	3.22249e-13	5.30674e-12	19.4353	Up
DGKG	-1.46656	0.803218	-7.51769	3.58689e-13	5.84337e-12	19.4109	Down
DPY19L1	1.11214	4.66835	7.52048	3.52028e-13	5.74911e-12	19.4078	Up
TMEM63A	1.09098	5.35992	7.52121	3.5031e-13	5.7258e-12	19.384	Up
C1QTNF7	-1.76396	1.07933	-7.51337	3.69244e-13	5.99057e-12	19.3826	Down
C10orf2	1.095	3.64439	7.51083	3.75594e-13	6.07857e-12	19.3655	Up
CDC25B	1.3263	6.17407	7.51925	3.54963e-13	5.79225e-12	19.353	Up
FAM229B	-1.21799	2.14572	-7.50905	3.80103e-13	6.14651e-12	19.349	Down
KRT8	1.61945	9.82612	7.51788	3.58238e-13	5.84086e-12	19.3389	Up
LYNX1	-2.08496	2.40193	-7.50866	3.81112e-13	6.15273e-12	19.3157	Down
ATP4A	-3.79675	0.621844	-7.51126	3.74512e-13	6.06605e-12	19.3148	Down
TARBP1	1.05193	3.88731	7.49833	4.08425e-13	6.57214e-12	19.2817	Up
SPC25	1.58016	3.67529	7.49633	4.13933e-13	6.6445e-12	19.2723	Up
TMEM252	-2.3453	0.719683	-7.4909	4.29275e-13	6.87398e-12	19.235	Down
AFF3	-1.65775	0.663458	-7.47755	4.69392e-13	7.46784e-12	19.1504	Down
VIP	-2.67242	1.19812	-7.47595	4.74446e-13	7.54215e-12	19.1255	Down
GADD45B	-1.43279	5.34702	-7.48566	4.4461e-13	7.10223e-12	19.12	Down
PBK	2.11126	4.52779	7.47242	4.85771e-13	7.69737e-12	19.1164	Up
LLGL2	1.32872	6.04823	7.47813	4.67566e-13	7.4448e-12	19.0866	Up
DCBLD1	1.00002	3.42864	7.46612	5.06646e-13	8.00883e-12	19.0767	Up
LGALS9B	-2.1962	1.27375	-7.46413	5.13444e-13	8.0968e-12	19.0515	Down
QSOX2	1.03551	4.17252	7.46085	5.24797e-13	8.26923e-12	19.0331	Up
NUP62CL	1.20367	2.14442	7.47351	4.82247e-13	7.64766e-12	19.0165	Up
ZNF239	1.20096	2.86582	7.45669	5.39585e-13	8.47514e-12	19.0114	Up
NACAD	-1.43665	1.25622	-7.45355	5.51019e-13	8.64096e-12	18.9963	Down
SCN7A	-2.21676	0.508038	-7.44603	5.79362e-13	9.04226e-12	18.9462	Down
KLHDC8B	-1.07106	3.80271	-7.45356	5.50983e-13	8.64096e-12	18.9322	Down
CHST4	1.15684	1.04739	7.50506	3.90411e-13	6.29254e-12	18.9211	Up
SLC16A7	-1.35513	1.59873	-7.43719	6.14505e-13	9.56803e-12	18.8891	Down
SPINT2	1.27052	7.46875	7.44856	5.69675e-13	8.91226e-12	18.8784	Up
SOX21	-2.62618	1.66139	-7.43373	6.28827e-13	9.76787e-12	18.8312	Down
LGALS9C	-2.07852	1.14776	-7.42532	6.6506e-13	1.03063e-11	18.806	Down
TSC22D3	-1.56749	5.51624	-7.43123	6.39405e-13	9.92437e-12	18.7665	Down
TGFBR3	-1.54024	3.50746	-7.42775	6.54357e-13	1.01485e-11	18.7628	Down
TMEM2	1.20331	5.17253	7.42179	6.80828e-13	1.05424e-11	18.7484	Up
PAFAH1B3	1.15586	5.76641	7.41861	6.95407e-13	1.07344e-11	18.7034	Up
KLF9	-1.49522	5.02273	-7.42088	6.84983e-13	1.05984e-11	18.6984	Down
CC2D2A	-1.04655	2.23463	-7.4076	7.48169e-13	1.14949e-11	18.6943	Down
HDC	-1.45088	0.729102	-7.39812	7.96806e-13	1.21946e-11	18.6377	Down
HOXC12	1.23831	0.474693	7.48376	4.5028e-13	7.18697e-12	18.6292	Up
CIT	1.04125	2.81575	7.39086	8.36118e-13	1.27665e-11	18.59	Up
CCR10	-1.14879	1.22026	-7.3856	8.65741e-13	1.31984e-11	18.5599	Down
MB21D1	1.25577	3.50657	7.38294	8.8117e-13	1.33715e-11	18.5418	Up
BIRC5	1.85402	4.4016	7.38129	8.90857e-13	1.34977e-11	18.5285	Up
ACTL8	1.21541	0.514047	7.46429	5.12894e-13	8.09461e-12	18.5119	Up
STAT1	1.22924	7.1872	7.38704	8.57556e-13	1.30837e-11	18.4798	Up
GALNT15	-1.48475	1.33198	-7.36888	9.6713e-13	1.45973e-11	18.4518	Down
C15orf59	-1.48512	0.57689	-7.36438	9.96354e-13	1.4981e-11	18.4205	Down
MAD2L1	1.62005	3.77048	7.36272	1.00739e-12	1.51009e-11	18.4122	Up
D4S234E	-1.62791	1.52295	-7.35824	1.03762e-12	1.54803e-11	18.3796	Down
NME1	1.26426	5.38134	7.36293	1.00595e-12	1.50908e-11	18.3614	Up
ESRP1	1.54555	6.17709	7.3646	9.94922e-13	1.49709e-11	18.3529	Up
S100A11	1.21834	11.4365	7.36009	1.025e-12	1.53416e-11	18.3256	Up
SDPR	-1.77382	3.89293	-7.35851	1.03579e-12	1.54679e-11	18.302	Down
STMN1	1.07848	5.70882	7.34786	1.11127e-12	1.64826e-11	18.2471	Up
IL6R	-1.16173	3.3099	-7.34476	1.13425e-12	1.67982e-11	18.2445	Down
KCNE2	-2.56962	1.57573	-7.33839	1.18299e-12	1.74806e-11	18.219	Down
CPB1	-1.50645	-0.337614	-7.372	9.47351e-13	1.43317e-11	18.19	Down
BMP1	1.09937	4.21575	7.32008	1.3347e-12	1.95757e-11	18.1292	Up
ITPR1	-1.12318	2.70865	-7.3172	1.36026e-12	1.99356e-11	18.0978	Down
LMOD1	-2.78616	4.71488	-7.32667	1.27797e-12	1.87995e-11	18.0936	Down
WFDC1	-1.33224	2.12175	-7.30701	1.45459e-12	2.12391e-11	18.0464	Down
FIGNL1	1.0715	3.30184	7.3032	1.49151e-12	2.16978e-11	18.0332	Up
ADAMTS2	2.21575	4.26124	7.30107	1.51252e-12	2.19873e-11	18.0189	Up
PDIA4	1.00519	7.86344	7.31343	1.39443e-12	2.04061e-11	18.0073	Up
P3H2	-1.61675	2.83549	-7.30536	1.47042e-12	2.14228e-11	17.9979	Down
LZTS1	1.27925	2.59529	7.29695	1.554e-12	2.25404e-11	17.9759	Up
POLE2	1.12514	2.95711	7.29041	1.62217e-12	2.34259e-11	17.948	Up
CHAD	-1.62387	1.24564	-7.28764	1.65194e-12	2.38208e-11	17.9328	Down
RNF122	-1.05346	3.70784	-7.29751	1.54824e-12	2.24899e-11	17.9299	Down
PPM1H	1.60597	3.68682	7.28283	1.70495e-12	2.45313e-11	17.9033	Up
FAM189A2	-1.75147	2.07297	-7.28378	1.69431e-12	2.43962e-11	17.8882	Down
NDN	-1.59554	4.27617	-7.29437	1.58052e-12	2.28915e-11	17.8867	Down
C7	-2.84913	3.38714	-7.292	1.60534e-12	2.31998e-11	17.8753	Down
PER3	-1.29587	3.22607	-7.28173	1.71726e-12	2.46905e-11	17.8414	Down
PIK3AP1	1.62658	4.43688	7.26565	1.90813e-12	2.72559e-11	17.7878	Up
HNF4A	2.31179	5.47211	7.26448	1.92277e-12	2.74252e-11	17.7663	Up
RNF207	1.22289	2.70248	7.26072	1.97078e-12	2.8049e-11	17.7535	Up
SLC25A34	-1.30466	1.1422	-7.25654	2.02534e-12	2.8722e-11	17.7384	Down
SPINK2	-1.91995	0.190313	-7.25834	2.00169e-12	2.8448e-11	17.7379	Down
ASPDH	-1.00915	0.218472	-7.27444	1.80133e-12	2.58238e-11	17.7213	Down
DMPK	-1.50276	4.07854	-7.26523	1.91339e-12	2.73112e-11	17.7044	Down
SETBP1	-1.40973	2.18982	-7.24673	2.15953e-12	3.05065e-11	17.6606	Down
MUC13	2.72837	7.89401	7.25775	2.00934e-12	2.85361e-11	17.6556	Up
CDCA7	1.91501	5.21846	7.24667	2.16047e-12	3.05065e-11	17.6518	Up
CCDC14	1.03388	3.19176	7.24114	2.2399e-12	3.16056e-11	17.6402	Up
DIRAS1	-1.76587	0.891937	-7.23982	2.25927e-12	3.1856e-11	17.6313	Down
MAOB	-2.1261	4.26626	-7.25409	2.05813e-12	2.9166e-11	17.628	Down
CHIT1	1.02475	0.66693	7.32053	1.33074e-12	1.9532e-11	17.6227	Up
P2RX2	-1.94094	-0.00671464	-7.23866	2.2765e-12	3.20761e-11	17.6138	Down
CACNA2D3	-1.0938	0.397546	-7.23738	2.29554e-12	3.22982e-11	17.5856	Down
XPO5	1.0465	4.60853	7.23488	2.33331e-12	3.26895e-11	17.572	Up
SLC29A2	1.35463	5.00813	7.23518	2.3288e-12	3.26496e-11	17.5658	Up
LARP6	-1.28509	2.05113	-7.22837	2.43459e-12	3.40358e-11	17.5511	Down
EPB41L3	-1.18416	2.33235	-7.22661	2.46278e-12	3.43812e-11	17.5335	Down
MDK	1.52928	8.20436	7.23696	2.30191e-12	3.23185e-11	17.5188	Up
NCAPG2	1.27948	3.63997	7.22151	2.54599e-12	3.54175e-11	17.5157	Up
SLC6A4	-1.65053	-0.0263102	-7.22496	2.48946e-12	3.47292e-11	17.5048	Down
ZBTB7C	-1.97553	2.66005	-7.2286	2.43099e-12	3.40097e-11	17.5031	Down
IFITM3	1.14641	10.2186	7.22741	2.44997e-12	3.42267e-11	17.4714	Up
TBC1D30	1.02041	2.31099	7.22361	2.51141e-12	3.50106e-11	17.4708	Up
SMARCD3	-1.0994	2.66599	-7.21801	2.60483e-12	3.6185e-11	17.4702	Down
BCL2	-1.12452	2.40678	-7.21438	2.66706e-12	3.69972e-11	17.4557	Down
DCAF13	1.0945	3.92994	7.20754	2.78866e-12	3.84675e-11	17.4219	Up
GABARAPL1	-1.15996	4.51538	-7.22028	2.5665e-12	3.56776e-11	17.4153	Down
RGS9	-1.31838	0.929133	-7.20322	2.86812e-12	3.93982e-11	17.4012	Down
LAMC2	2.07406	5.89763	7.20577	2.82097e-12	3.88412e-11	17.3712	Up
HSPB7	-2.51087	3.18496	-7.20296	2.87298e-12	3.94239e-11	17.3137	Down
REEP2	-1.66265	1.64905	-7.18588	3.21042e-12	4.35839e-11	17.286	Down
G6PC	-1.08832	-0.45149	-7.23716	2.29886e-12	3.22988e-11	17.2763	Down
BDKRB1	-1.19726	1.39292	-7.18277	3.27587e-12	4.44112e-11	17.2739	Down
S100A12	-2.03854	2.10602	-7.1883	3.16023e-12	4.29913e-11	17.2707	Down
RNF150	-1.74668	1.84321	-7.18018	3.33144e-12	4.51025e-11	17.2437	Down
LCT	-1.46488	-0.302265	-7.21469	2.66172e-12	3.69492e-11	17.2166	Down
SOBP	-1.40798	2.3246	-7.17596	3.42404e-12	4.62292e-11	17.2096	Down
CIDEC	-2.1382	1.96332	-7.17814	3.37593e-12	4.56735e-11	17.2053	Down
MYOM1	-1.57075	1.57024	-7.17255	3.50049e-12	4.7068e-11	17.2052	Down
CDH3	2.38526	3.87681	7.17058	3.54552e-12	4.75761e-11	17.1839	Up
PLXNA1	1.00123	4.79664	7.17187	3.51603e-12	4.72447e-11	17.1649	Up
ETV4	2.48345	4.59087	7.16096	3.77377e-12	5.05358e-11	17.1353	Up
LY6E	1.50359	8.42862	7.17547	3.43484e-12	4.63116e-11	17.13	Up
TSPAN13	1.32847	7.14365	7.17365	3.47575e-12	4.67672e-11	17.1168	Up
ENPP7	-1.9779	-0.0659015	-7.15937	3.81284e-12	5.09897e-11	17.1042	Down
PTPLA	-1.56622	1.67494	-7.15146	4.01306e-12	5.34858e-11	17.0706	Down
SFRP5	-2.22361	1.46961	-7.14799	4.10416e-12	5.46261e-11	17.0349	Down
MET	1.68378	5.46022	7.14962	4.06109e-12	5.40893e-11	17.02	Up
KRT80	2.35253	3.35298	7.14211	4.26337e-12	5.66304e-11	16.9652	Up
CDC6	2.03408	3.85515	7.12956	4.62361e-12	6.12093e-11	16.935	Up
FAM111B	1.53293	3.42587	7.12269	4.83317e-12	6.38976e-11	16.8939	Up
DUSP26	-1.61584	0.610881	-7.11974	4.92612e-12	6.48223e-11	16.8767	Down
BMP6	-1.24665	1.83043	-7.11555	5.06096e-12	6.64634e-11	16.8476	Down
RHPN2	1.68301	5.66436	7.10822	5.30597e-12	6.94497e-11	16.7474	Up
CHST1	1.0656	2.41734	7.10331	5.47649e-12	7.13501e-11	16.7417	Up
ARHGAP39	1.35842	3.60234	7.09184	5.89603e-12	7.63116e-11	16.7049	Up
TNFSF12	-1.19715	4.56633	-7.10666	5.35949e-12	7.01037e-11	16.6975	Down
MYO1B	1.11742	4.49599	7.09393	5.81706e-12	7.53389e-11	16.6936	Up
DUSP5	-1.48318	4.53671	-7.10571	5.39237e-12	7.04439e-11	16.69	Down
PTTG1	1.50367	5.26832	7.09661	5.71779e-12	7.41995e-11	16.687	Up
TUSC1	-1.2094	3.85318	-7.09907	5.62798e-12	7.31785e-11	16.6648	Down
PLAU	1.6413	5.71064	7.08605	6.11969e-12	7.87578e-11	16.6089	Up
PID1	-1.54324	3.13706	-7.08493	6.16381e-12	7.92053e-11	16.5944	Down
CXCL12	-1.65051	4.06155	-7.08856	6.02176e-12	7.76839e-11	16.5866	Down
EPHX1	-1.01216	6.54731	-7.08769	6.05562e-12	7.80696e-11	16.5787	Down
FAM149A	-1.29736	2.22492	-7.06613	6.95471e-12	8.8446e-11	16.5294	Down
PSAPL1	-2.5381	1.51949	-7.06978	6.79364e-12	8.65092e-11	16.526	Down
FAM129A	-1.85865	4.32853	-7.07325	6.6442e-12	8.48255e-11	16.4869	Down
MCM8	1.1198	3.41239	7.05511	7.46384e-12	9.41915e-11	16.4773	Up
CHTF18	1.22491	3.12814	7.05427	7.50434e-12	9.45212e-11	16.4698	Up
RTKN	1.11049	4.92185	7.06144	7.16693e-12	9.09103e-11	16.4696	Up
GNAZ	-1.45568	2.55421	-7.05798	7.32807e-12	9.28348e-11	16.459	Down
CHL1	-1.38714	0.999141	-7.05189	7.61966e-12	9.58512e-11	16.4584	Down
STK32B	-1.15583	0.866122	-7.05141	7.6429e-12	9.60822e-11	16.449	Down
ADCYAP1R1	-1.37381	-0.129583	-7.05645	7.40023e-12	9.35085e-11	16.4264	Down
C22orf23	-1.06793	0.666941	-7.04921	7.75118e-12	9.73193e-11	16.4256	Down
FERMT1	1.74794	5.69256	7.05451	7.49267e-12	9.44344e-11	16.416	Up
DIAPH3	1.06957	2.5154	7.04847	7.78837e-12	9.76619e-11	16.3881	Up
CPE	-1.84214	4.50335	-7.05736	7.35695e-12	9.3081e-11	16.387	Down
LY6H	-1.51107	0.528637	-7.04037	8.2025e-12	1.02529e-10	16.3801	Down
F11R	1.00985	5.73802	7.03991	8.22694e-12	1.02769e-10	16.2961	Up
SMC2	1.0247	4.32689	7.02798	8.87855e-12	1.1021e-10	16.2871	Up
SMC4	1.0741	4.76464	7.03047	8.73848e-12	1.08677e-10	16.2847	Up
RPP25	1.17594	5.04694	7.02985	8.77313e-12	1.0897e-10	16.2685	Up
ME1	-1.32359	4.39838	-7.03153	8.67972e-12	1.08151e-10	16.2293	Down
CFL2	-1.52393	3.58022	-7.02285	9.17426e-12	1.13738e-10	16.1916	Down
FOXF2	-1.67312	4.35533	-7.01661	9.54736e-12	1.18066e-10	16.1346	Down
C16orf45	-1.31153	3.43482	-7.00951	9.98988e-12	1.23152e-10	16.1207	Down
AQP10	-2.27413	-0.0417761	-6.99823	1.07342e-11	1.31834e-10	16.1185	Down
TLR3	-1.18329	2.68078	-6.99773	1.07687e-11	1.32175e-10	16.0886	Down
KCNMA1	-2.06363	2.08533	-6.99731	1.07971e-11	1.32441e-10	16.0847	Down
LYN	1.07231	5.39169	6.99328	1.10776e-11	1.35713e-10	16.022	Up
HPGDS	-1.2507	1.247	-6.97829	1.21862e-11	1.48387e-10	16.0059	Down
MSR1	1.53682	2.94626	6.97827	1.21874e-11	1.48387e-10	15.9782	Up
CMA1	-2.14056	0.339148	-6.97439	1.24918e-11	1.51905e-10	15.9778	Down
GRASP	-1.00073	3.22564	-6.98263	1.18542e-11	1.44688e-10	15.9769	Down
SPG20	-1.25521	3.28322	-6.98321	1.18106e-11	1.44333e-10	15.9667	Down
TACR2	-2.46565	2.39267	-6.97698	1.22881e-11	1.49521e-10	15.9286	Down
ARC	-2.1315	0.745449	-6.96138	1.35673e-11	1.64274e-10	15.8969	Down
OSBPL1A	-1.09764	3.54215	-6.9694	1.28939e-11	1.56409e-10	15.8752	Down
LIG1	1.0908	3.93968	6.95633	1.40088e-11	1.69205e-10	15.8605	Up
MAOA	-1.64537	4.8605	-6.9711	1.27553e-11	1.54918e-10	15.8508	Down
AMT	-1.05435	2.32786	-6.95287	1.43193e-11	1.72743e-10	15.8331	Down
RFC4	1.00167	4.11752	6.9511	1.44809e-11	1.74479e-10	15.8209	Up
DDX11	1.12328	3.24746	6.9471	1.48529e-11	1.78566e-10	15.8131	Up
TREH	-1.59621	0.820511	-6.94706	1.48564e-11	1.78566e-10	15.8131	Down
ANK2	-1.56111	1.28664	-6.94334	1.52104e-11	1.82266e-10	15.7899	Down
TNNT1	1.23885	1.31897	7.00001	1.06131e-11	1.30509e-10	15.7714	Up
HRH2	-1.1741	1.43462	-6.93924	1.56108e-11	1.86723e-10	15.7665	Down
BORA	1.12691	3.03939	6.92799	1.67618e-11	1.99393e-10	15.6937	Up
AMPD1	-1.74264	0.394541	-6.92102	1.75166e-11	2.07256e-10	15.6474	Down
FBXO41	1.1605	2.63611	6.92198	1.74111e-11	2.06255e-10	15.6422	Up
CDKN3	1.55865	4.41813	6.90844	1.89646e-11	2.22916e-10	15.5654	Up
APOE	1.9774	7.73791	6.92317	1.72807e-11	2.04833e-10	15.5565	Up
TUBB2A	-1.12866	5.17798	-6.92143	1.74715e-11	2.06845e-10	15.5443	Down
SYNM	-2.85659	3.94015	-6.92061	1.75622e-11	2.0767e-10	15.5433	Down
CNTN1	-2.01882	1.09046	-6.90324	1.95967e-11	2.30072e-10	15.5406	Down
LDOC1	-1.62783	4.22925	-6.91689	1.79794e-11	2.12348e-10	15.5205	Down
GHRL	-2.02277	1.60323	-6.89983	2.00223e-11	2.34649e-10	15.4967	Down
BVES	-1.60028	1.83878	-6.89093	2.11763e-11	2.4656e-10	15.4586	Down
SH3GL2	-1.94845	-0.128778	-6.89408	2.07603e-11	2.42433e-10	15.4541	Down
WNT7B	1.33961	1.3638	6.94606	1.49511e-11	1.79486e-10	15.451	Up
PAQR4	1.47345	4.57349	6.88492	2.19922e-11	2.55758e-10	15.4144	Up
MAL2	1.5726	7.93198	6.8911	2.11541e-11	2.46448e-10	15.3593	Up
BRI3BP	1.12553	4.96968	6.88111	2.2526e-11	2.61657e-10	15.3549	Up
CPED1	-1.64247	2.9865	-6.88331	2.2217e-11	2.5822e-10	15.3533	Down
SPAG16	-1.1779	1.67507	-6.86733	2.45637e-11	2.83157e-10	15.3265	Down
ADAMTSL3	-1.44258	1.20241	-6.8646	2.4988e-11	2.87712e-10	15.3125	Down
F13A1	-1.88107	3.08547	-6.87736	2.30631e-11	2.67389e-10	15.3021	Down
SPEG	-1.87058	1.53291	-6.86158	2.5467e-11	2.92886e-10	15.283	Down
SEMA6D	-1.32892	1.56244	-6.85853	2.59586e-11	2.98191e-10	15.2727	Down
FBXL22	-1.49517	1.72315	-6.8499	2.74023e-11	3.13315e-10	15.2155	Down
TCEAL1	-1.02564	4.50568	-6.85646	2.6298e-11	3.01563e-10	15.1531	Down
RHPN1	1.48448	3.34135	6.83589	2.99156e-11	3.40471e-10	15.1337	Up
PMP2	-1.02665	-0.338192	-6.8677	2.45073e-11	2.82673e-10	15.1247	Down
IGF2BP2	1.78152	4.93941	6.83484	3.01112e-11	3.42302e-10	15.1063	Up
HSPH1	1.05631	5.6083	6.84516	2.82275e-11	3.22375e-10	15.1052	Up
IL17RB	1.70888	4.20334	6.82446	3.21311e-11	3.63795e-10	15.065	Up
CXCL1	2.81964	6.23196	6.8296	3.11146e-11	3.53302e-10	15.0589	Up
SCN4B	-1.24924	1.17328	-6.82218	3.25922e-11	3.68804e-10	15.0571	Down
KRT23	1.99124	2.34471	6.85151	2.71261e-11	3.10336e-10	14.9686	Up
FGF2	-1.42822	1.65097	-6.80223	3.69143e-11	4.13675e-10	14.9306	Down
AJUBA	1.45269	3.55122	6.79849	3.77848e-11	4.22709e-10	14.9119	Up
FGFR4	2.21231	5.03458	6.7996	3.75251e-11	4.20043e-10	14.905	Up
CENPU	1.5086	3.85508	6.79599	3.83766e-11	4.28843e-10	14.896	Up
TMEM255A	-1.24866	1.2803	-6.79256	3.9206e-11	4.37252e-10	14.879	Down
SLC28A3	1.30161	2.111	6.81479	3.41322e-11	3.84905e-10	14.8325	Up
KIAA1549	1.05004	2.32447	6.79251	3.92179e-11	4.37252e-10	14.8298	Up
NDRG4	-1.17617	0.971162	-6.78381	4.14015e-11	4.60297e-10	14.8238	Down
EFCC1	-1.06278	2.30064	-6.77857	4.27727e-11	4.75006e-10	14.7774	Down
CLEC10A	-1.48641	2.02873	-6.77656	4.33099e-11	4.8016e-10	14.7593	Down
ZDHHC23	1.0047	2.72456	6.77398	4.4011e-11	4.87291e-10	14.7543	Up
RAB6B	-1.16275	1.91277	-6.77145	4.4709e-11	4.93728e-10	14.7445	Down
EPHB2	2.2279	3.83089	6.77208	4.45338e-11	4.92069e-10	14.7397	Up
NPPC	-2.05947	0.363051	-6.76718	4.59092e-11	5.05848e-10	14.7218	Down
CDT1	1.69094	4.54197	6.76894	4.54095e-11	5.01183e-10	14.7217	Up
EPS8L3	2.11669	5.78596	6.77257	4.43968e-11	4.9083e-10	14.6992	Up
CCDC146	-1.10652	2.15171	-6.75447	4.96782e-11	5.44334e-10	14.6381	Down
PNOC	-1.58237	0.860523	-6.7513	5.06615e-11	5.53876e-10	14.6301	Down
ADAMTSL4	-1.27569	3.14277	-6.76084	4.77528e-11	5.25281e-10	14.6183	Down
THEM6	1.07464	6.09942	6.76524	4.64655e-11	5.11405e-10	14.6053	Up
PGA4	-2.11462	-0.479389	-6.77836	4.28273e-11	4.75076e-10	14.5994	Down
TCEAL3	-1.16311	3.85778	-6.75656	4.90362e-11	5.38326e-10	14.5625	Down
CLIP4	-1.19095	2.41967	-6.73532	5.5935e-11	6.05819e-10	14.5101	Down
CLDN6	1.29088	0.769447	6.81948	3.31477e-11	3.7466e-10	14.4709	Up
APOA4	-3.23232	1.29258	-6.73547	5.58825e-11	6.05583e-10	14.4627	Down
RAI2	-1.51191	4.1501	-6.74006	5.43172e-11	5.89918e-10	14.4482	Down
CKS1B	1.02034	5.07904	6.73254	5.69033e-11	6.15292e-10	14.4468	Up
GNAI1	-1.16818	3.42051	-6.73009	5.77716e-11	6.23996e-10	14.4228	Down
TNFRSF12A	1.29693	6.34516	6.73227	5.69987e-11	6.15986e-10	14.4062	Up
SGCG	-1.15822	-0.104966	-6.73685	5.54052e-11	6.01072e-10	14.3996	Down
FBXL7	-1.16266	3.00164	-6.71817	6.21904e-11	6.66973e-10	14.3764	Down
CLDN3	3.52791	7.13383	6.71888	6.19185e-11	6.64419e-10	14.3761	Up
TMEM132C	-1.43839	-0.0572284	-6.71667	6.27694e-11	6.72817e-10	14.3597	Down
GFOD1	-1.13674	2.2905	-6.70659	6.67943e-11	7.12473e-10	14.3464	Down
TNFRSF11B	1.70895	2.70512	6.72271	6.04681e-11	6.50982e-10	14.3391	Up
PIANP	-1.18475	0.568284	-6.70537	6.73014e-11	7.16719e-10	14.3346	Down
SHF	-1.12645	1.61845	-6.69685	7.09295e-11	7.5251e-10	14.3057	Down
NXPH4	1.3062	1.81552	6.74011	5.42981e-11	5.89918e-10	14.2944	Up
ENHO	-1.57331	0.763075	-6.69388	7.22379e-11	7.64744e-10	14.2871	Down
CSRP1	-1.51625	6.35155	-6.71236	6.44619e-11	6.89833e-10	14.2805	Down
CES1	-2.08228	2.80033	-6.70579	6.71247e-11	7.15368e-10	14.2731	Down
B3GNT6	-2.43137	1.68725	-6.69258	7.2821e-11	7.70503e-10	14.2271	Down
PDLIM4	-1.41446	3.97462	-6.70133	6.89966e-11	7.33978e-10	14.2214	Down
EEF1A2	-2.4432	2.37521	-6.69577	7.14014e-11	7.57109e-10	14.2163	Down
GPM6A	-1.30978	-0.0154836	-6.69203	7.30646e-11	7.72666e-10	14.2019	Down
RAB9B	-1.38839	1.04565	-6.67712	8.00862e-11	8.42401e-10	14.1899	Down
SERP2	-1.19335	1.42579	-6.67063	8.33432e-11	8.74793e-10	14.1518	Down
FOXF1	-1.56671	4.48289	-6.69034	7.38296e-11	7.80338e-10	14.1455	Down
ANKRD37	-1.09014	2.02134	-6.66834	8.45234e-11	8.85295e-10	14.1284	Down
FGFBP2	-1.10369	0.597394	-6.67032	8.35043e-11	8.76018e-10	14.1186	Down
RERG	-1.57333	2.48859	-6.66798	8.47113e-11	8.86321e-10	14.0893	Down
ZNF626	-1.09048	0.80883	-6.66178	8.79956e-11	9.19221e-10	14.087	Down
BMPER	-1.36682	0.359694	-6.65576	9.13077e-11	9.51298e-10	14.0396	Down
TMC5	2.01747	5.93439	6.66119	8.83163e-11	9.22082e-10	14.021	Up
NCALD	-1.05925	2.21996	-6.64847	9.54778e-11	9.9422e-10	14.0062	Down
GIP	-2.53942	0.356942	-6.63533	1.03481e-10	1.07359e-09	13.9314	Down
HOMER2	-1.57252	1.29986	-6.63409	1.04266e-10	1.08003e-09	13.9313	Down
CCL14	-1.18667	0.62881	-6.63116	1.06152e-10	1.09783e-09	13.9013	Down
AC100821.2	1.04368	1.17055	6.68732	7.52142e-11	7.9327e-10	13.9001	Up
FOXP3	1.2655	2.84906	6.62615	1.09451e-10	1.13017e-09	13.8611	Up
TSLP	-1.06009	0.152744	-6.6342	1.04195e-10	1.07986e-09	13.8542	Down
CORO2B	-1.12089	1.10272	-6.61711	1.1567e-10	1.19065e-09	13.8348	Down
SLC5A7	-1.10345	-0.378681	-6.64732	9.61531e-11	1.0002e-09	13.7984	Down
CPXM1	1.95259	3.84917	6.60882	1.21667e-10	1.24458e-09	13.7815	Up
SEZ6L2	1.65695	5.72631	6.62072	1.13145e-10	1.16648e-09	13.7758	Up
RGN	-1.64282	1.676	-6.60952	1.21151e-10	1.23994e-09	13.7752	Down
PMEPA1	1.66864	6.08243	6.62034	1.13407e-10	1.16857e-09	13.7598	Up
SLC51A	-1.04958	1.15178	-6.59844	1.29614e-10	1.32175e-09	13.7256	Down
SLC1A5	1.17022	6.7384	6.61365	1.18138e-10	1.21288e-09	13.69	Up
ASAP3	-1.0242	3.14758	-6.59976	1.28576e-10	1.31252e-09	13.6679	Down
PTPRS	-1.43794	3.4796	-6.60498	1.24547e-10	1.27338e-09	13.6641	Down
FIBCD1	1.1079	1.04537	6.66818	8.46081e-11	8.85711e-10	13.6601	Up
CYSLTR1	-1.02183	1.25195	-6.58281	1.42547e-10	1.44339e-09	13.6349	Down
PODNL1	1.06169	2.16493	6.59761	1.30273e-10	1.32779e-09	13.6257	Up
MCC	-1.02953	2.28999	-6.58279	1.42567e-10	1.44339e-09	13.6169	Down
SORBS1	-2.01385	4.52067	-6.59739	1.30448e-10	1.32888e-09	13.592	Down
TONSL	1.3113	3.98864	6.57667	1.4797e-10	1.49349e-09	13.5893	Up
ANGPTL6	-1.0415	0.751071	-6.58038	1.44672e-10	1.46395e-09	13.5854	Down
RRBP1	1.01007	7.8219	6.59492	1.32426e-10	1.34695e-09	13.5781	Up
SEL1L3	1.11032	6.11015	6.58779	1.38298e-10	1.40233e-09	13.5465	Up
PRRT4	-1.15109	-0.210963	-6.59121	1.3545e-10	1.37557e-09	13.5406	Down
ZNF761	1.08514	3.60414	6.56364	1.60155e-10	1.6066e-09	13.5176	Up
TOX	-1.52925	3.04834	-6.5767	1.47946e-10	1.49349e-09	13.5153	Down
MARVELD3	1.43421	3.27357	6.56067	1.63067e-10	1.63415e-09	13.4959	Up
CTSF	-1.40618	4.2222	-6.57474	1.49713e-10	1.50954e-09	13.4637	Down
SNPH	-1.23975	2.24242	-6.5571	1.66631e-10	1.66479e-09	13.4601	Down
RHBDF2	1.07731	4.45663	6.55795	1.65771e-10	1.65787e-09	13.4515	Up
STON1	-1.44157	2.3323	-6.55325	1.70561e-10	1.69889e-09	13.4283	Down
EML1	-1.29259	2.78415	-6.55649	1.67244e-10	1.66922e-09	13.4268	Down
TCF7L1	-1.12424	3.13646	-6.55869	1.65029e-10	1.6513e-09	13.425	Down
B4GALNT2	-1.41356	-0.183768	-6.59342	1.33639e-10	1.35788e-09	13.412	Down
PCSK2	-1.73485	-0.160609	-6.54691	1.77242e-10	1.76009e-09	13.3807	Down
KCNJ13	-1.12024	0.247164	-6.56043	1.63301e-10	1.63566e-09	13.3524	Down
NEURL3	1.02305	1.56737	6.58681	1.39126e-10	1.41e-09	13.3255	Up
NCR3LG1	1.32003	2.67397	6.53297	1.92844e-10	1.90067e-09	13.3032	Up
PRICKLE2	-1.36356	2.31553	-6.53068	1.95527e-10	1.92519e-09	13.3005	Down
THY1	1.48977	5.56265	6.53863	1.86346e-10	1.84215e-09	13.2981	Up
KNSTRN	1.06894	3.82941	6.52707	1.99844e-10	1.96573e-09	13.298	Up
ITPR3	1.10762	6.26816	6.54505	1.79254e-10	1.7774e-09	13.2916	Up
RNLS	-1.10942	0.91032	-6.52334	2.04391e-10	2.00845e-09	13.2817	Down
MMP28	-1.58362	3.48682	-6.53238	1.93533e-10	1.9065e-09	13.2319	Down
SLC4A11	1.90521	3.26433	6.51705	2.12302e-10	2.08101e-09	13.2144	Up
GCNT2	-1.08489	1.77404	-6.51012	2.21359e-10	2.1644e-09	13.2066	Down
MEIS1	-1.21104	2.52305	-6.51176	2.19181e-10	2.14416e-09	13.1855	Down
CDH19	-1.92809	0.336523	-6.50482	2.28544e-10	2.23022e-09	13.1728	Down
CDKN1A	-1.05306	6.69292	-6.52244	2.05507e-10	2.01842e-09	13.1545	Down
DMRTA1	-1.57073	0.275695	-6.505	2.28294e-10	2.22889e-09	13.1535	Down
SGK223	1.13365	4.98294	6.5081	2.24081e-10	2.18884e-09	13.1301	Up
WSCD2	-2.02406	0.594662	-6.49561	2.41586e-10	2.34935e-09	13.1228	Down
IFI6	1.74361	9.26474	6.51363	2.16731e-10	2.12231e-09	13.1046	Up
LPHN3	-1.07235	0.771539	-6.49167	2.47379e-10	2.40213e-09	13.0851	Down
NRXN1	-1.04153	-0.264912	-6.51916	2.09617e-10	2.05775e-09	13.0585	Down
PKIG	-1.14075	5.20023	-6.4964	2.40443e-10	2.3417e-09	12.9972	Down
COPZ2	-1.25095	3.38149	-6.48895	2.51461e-10	2.43817e-09	12.9963	Down
CSTA	-2.0676	3.30514	-6.48834	2.52374e-10	2.44462e-09	12.9695	Down
ZNF662	-1.18737	0.874345	-6.46767	2.85737e-10	2.73686e-09	12.9589	Down
PDILT	-1.74268	-0.260571	-6.48089	2.63948e-10	2.55046e-09	12.8593	Down
CEP72	1.15064	2.84655	6.45026	3.17154e-10	3.01289e-09	12.8505	Up
CADM2	-1.13107	-0.234992	-6.47848	2.67785e-10	2.58122e-09	12.8505	Down
SHISA3	-1.93775	1.80202	-6.45157	3.14693e-10	2.99384e-09	12.8397	Down
ITM2A	-1.46635	4.42127	-6.46841	2.84476e-10	2.72743e-09	12.8374	Down
C1QTNF3	-1.35946	2.15409	-6.44409	3.29086e-10	3.12022e-09	12.8049	Down
MAPRE3	-1.01119	3.18619	-6.45085	3.1604e-10	3.0052e-09	12.7966	Down
LINGO1	1.08417	2.15948	6.45317	3.11692e-10	2.96815e-09	12.7835	Up
CELF2	-1.32978	3.33942	-6.44872	3.20102e-10	3.03943e-09	12.7607	Down
ZNF853	-1.32178	2.50895	-6.43454	3.48432e-10	3.2847e-09	12.7312	Down
BNIP3	-1.25321	3.17148	-6.4382	3.4088e-10	3.22429e-09	12.7117	Down
CERS4	-1.43332	2.98709	-6.43546	3.46507e-10	3.26967e-09	12.6985	Down
PGA5	-3.55954	0.552216	-6.43503	3.47411e-10	3.27663e-09	12.6918	Down
B3GAT1	-1.08582	-0.0133275	-6.47021	2.81423e-10	2.69947e-09	12.6886	Down
RNF180	-1.0277	1.2116	-6.41365	3.94676e-10	3.67842e-09	12.6543	Down
CYBRD1	-1.62665	5.52416	-6.43614	3.45101e-10	3.25796e-09	12.6484	Down
ZNF331	-1.16798	2.50169	-6.41545	3.90472e-10	3.64614e-09	12.6286	Down
SLITRK3	-1.03263	-0.300846	-6.44754	3.22368e-10	3.05947e-09	12.6253	Down
CHODL	-1.47622	0.0706602	-6.41448	3.92739e-10	3.66556e-09	12.6186	Down
FAM19A5	1.2173	2.36887	6.41697	3.86952e-10	3.61669e-09	12.6024	Up
SYNPO2	-2.62276	4.25683	-6.42415	3.70721e-10	3.48315e-09	12.5802	Down
FRMD1	-1.63121	0.0816203	-6.42029	3.79366e-10	3.5559e-09	12.5783	Down
ANO5	-1.45619	1.42179	-6.39787	4.33577e-10	3.99564e-09	12.5603	Down
CENPN	1.01421	3.78192	6.39658	4.36914e-10	4.02451e-09	12.5444	Up
EPHA7	-2.02564	0.964753	-6.3941	4.434e-10	4.08044e-09	12.5361	Down
PRR15L	1.57444	7.06877	6.41619	3.88753e-10	3.6318e-09	12.5347	Up
C2CD4A	1.77499	2.94834	6.41226	3.97955e-10	3.70547e-09	12.5171	Up
TMTC1	-1.28982	2.1097	-6.38832	4.58896e-10	4.21125e-09	12.4893	Down
FAM64A	1.18515	2.71884	6.3898	4.54878e-10	4.18021e-09	12.4853	Up
MS4A10	-2.07574	-0.116488	-6.38807	4.59563e-10	4.21541e-09	12.4803	Down
DTX4	1.10975	4.9467	6.39513	4.40697e-10	4.05746e-09	12.4769	Up
SALL2	-1.37194	1.56113	-6.38275	4.74323e-10	4.33466e-09	12.4734	Down
RAB3IP	1.0811	3.09683	6.37955	4.83429e-10	4.41001e-09	12.4552	Up
AIF1L	-1.37461	2.45168	-6.3866	4.636e-10	4.25046e-09	12.455	Down
AOC3	-1.82212	4.53489	-6.40265	4.21419e-10	3.89635e-09	12.4542	Down
KRTCAP3	1.49269	5.93479	6.39239	4.47913e-10	4.12005e-09	12.4239	Up
EGFL6	1.08807	2.05491	6.40513	4.1522e-10	3.8494e-09	12.4179	Up
MPP1	-1.05041	3.31234	-6.3835	4.72232e-10	4.31755e-09	12.3966	Down
LAMP3	1.60881	3.55705	6.36849	5.16192e-10	4.6718e-09	12.3907	Up
GLP2R	-1.34452	0.400175	-6.37238	5.0443e-10	4.58218e-09	12.3864	Down
FKBP5	-1.16717	3.99742	-6.38412	4.70474e-10	4.30347e-09	12.3643	Down
SMAD9	-1.42332	2.4863	-6.37079	5.09221e-10	4.61506e-09	12.3607	Down
FGL2	-1.78147	4.84811	-6.38524	4.67364e-10	4.27701e-09	12.3533	Down
PRUNE2	-2.08905	2.89139	-6.37852	4.86387e-10	4.43463e-09	12.3506	Down
ESCO2	1.02691	2.43161	6.37134	5.07564e-10	4.60216e-09	12.3346	Up
BMP5	-1.44088	0.199761	-6.36835	5.16617e-10	4.6735e-09	12.3133	Down
CDC25A	1.19403	2.76141	6.35884	5.46556e-10	4.9195e-09	12.3057	Up
CHML	1.05796	3.06604	6.35226	5.68275e-10	5.10334e-09	12.3006	Up
KCNA2	-1.01665	-0.0981728	-6.38855	4.58265e-10	4.20742e-09	12.2992	Down
SCARA3	-1.5473	3.81884	-6.37203	5.05473e-10	4.58954e-09	12.291	Down
MAGEH1	-1.07971	4.06705	-6.36573	5.24703e-10	4.73578e-09	12.2579	Down
ZNF471	-1.02511	0.603955	-6.34905	5.7916e-10	5.18927e-09	12.2552	Down
SPP1	2.98123	6.13489	6.34965	5.7713e-10	5.17814e-09	12.2528	Up
OIP5	1.24671	3.31276	6.34261	6.01623e-10	5.37345e-09	12.2456	Up
CDIP1	-1.00436	3.93579	-6.3619	5.36747e-10	4.83784e-09	12.243	Down
CHDH	1.39366	3.8189	6.34213	6.03352e-10	5.38645e-09	12.2411	Up
SUCNR1	1.07598	1.68179	6.39809	4.32998e-10	3.99217e-09	12.2404	Up
HNF1A	1.53547	3.37036	6.34036	6.09706e-10	5.4407e-09	12.2237	Up
OAS3	1.23762	5.74891	6.35721	5.51871e-10	4.96055e-09	12.2228	Up
GPRASP1	-1.25448	1.59815	-6.33742	6.20379e-10	5.52344e-09	12.2167	Down
C19orf48	1.02468	5.48145	6.34942	5.77915e-10	5.18283e-09	12.1807	Up
DSG2	1.41452	7.10206	6.3492	5.78649e-10	5.18706e-09	12.1476	Up
PALM	-1.36219	3.22618	-6.3399	6.1135e-10	5.45291e-09	12.1384	Down
CENPW	1.1601	5.1543	6.33516	6.28699e-10	5.59247e-09	12.1233	Up
LOXL2	1.21548	4.93525	6.3299	6.48512e-10	5.75313e-09	12.1139	Up
MPP7	-1.36969	3.65283	-6.33838	6.16864e-10	5.49463e-09	12.1089	Down
LEFTY1	1.2951	1.21386	6.40234	4.22192e-10	3.90166e-09	12.0898	Up
CKM	-1.65826	0.367013	-6.3151	7.07625e-10	6.25222e-09	12.0598	Down
CA7	-1.14247	-0.0728897	-6.34632	5.88605e-10	5.2715e-09	12.0263	Down
NPTX1	-2.20947	0.694667	-6.30298	7.59939e-10	6.67257e-09	12.0168	Down
ALDH3A1	-2.43052	3.96184	-6.31757	6.97424e-10	6.16762e-09	11.9685	Down
ELF3	1.42854	6.94687	6.31468	7.09371e-10	6.26484e-09	11.9516	Up
LAD1	1.43267	7.44638	6.31339	7.14806e-10	6.30437e-09	11.9415	Up
AMTN	-2.02845	-0.149269	-6.30726	7.41068e-10	6.52431e-09	11.9223	Down
GADD45G	-1.178	3.57752	-6.30333	7.58387e-10	6.66191e-09	11.9199	Down
CDO1	-1.47686	1.01682	-6.2792	8.73821e-10	7.61147e-09	11.8898	Down
FCGR3A	2.03028	4.93382	6.28256	8.56792e-10	7.48298e-09	11.8861	Up
FAM127C	-1.127	3.80574	-6.2941	8.0068e-10	7.02091e-09	11.858	Down
ADAMTS15	-1.34543	1.54628	-6.27106	9.1651e-10	7.95519e-09	11.8393	Down
PHLDA2	1.57315	7.26019	6.28862	8.26824e-10	7.23086e-09	11.8017	Up
PACRG	-1.06903	0.293939	-6.28173	8.60961e-10	7.51274e-09	11.7998	Down
VLDLR	-1.21129	1.62335	-6.25756	9.91868e-10	8.57907e-09	11.7652	Down
GLIPR2	-1.07744	4.05816	-6.26952	9.24786e-10	8.01997e-09	11.7094	Down
SUSD4	-1.70765	1.52847	-6.24936	1.04052e-09	8.97228e-09	11.706	Down
TPM1	-1.33658	5.89747	-6.26501	9.49568e-10	8.22764e-09	11.6678	Down
GSTA4	-1.15416	4.14725	-6.25626	9.99393e-10	8.63658e-09	11.6297	Down
KLF5	1.3497	7.88048	6.25842	9.86849e-10	8.53941e-09	11.6296	Up
PTGER3	-1.29373	1.36968	-6.22683	1.18664e-09	1.0126e-08	11.5957	Down
TPSG1	-1.70569	0.993179	-6.22326	1.21162e-09	1.03302e-08	11.5727	Down
NR4A3	-1.46905	2.65372	-6.23421	1.13671e-09	9.73362e-09	11.5724	Down
MAGEE1	-1.04259	1.14089	-6.22162	1.22323e-09	1.04201e-08	11.5655	Down
MYH11	-3.16195	5.99469	-6.2446	1.06986e-09	9.19716e-09	11.5646	Down
DIRAS3	-1.25213	1.48997	-6.20948	1.31268e-09	1.11341e-08	11.4975	Down
CNN1	-2.90434	5.86701	-6.23209	1.15086e-09	9.85053e-09	11.4908	Down
LGI3	-1.10573	-0.34142	-6.24619	1.05995e-09	9.11994e-09	11.488	Down
TP53INP2	-1.05019	5.80959	-6.23089	1.15893e-09	9.91528e-09	11.4733	Down
SULF1	2.05735	5.5103	6.21142	1.29802e-09	1.10239e-08	11.4602	Up
LEF1	1.19327	3.16758	6.20107	1.37846e-09	1.16669e-08	11.4472	Up
ADH7	-3.22209	0.0827943	-6.20362	1.35819e-09	1.15102e-08	11.4282	Down
CCKBR	-2.51207	0.434676	-6.19688	1.41239e-09	1.19285e-08	11.4124	Down
NRN1	-1.31409	2.4553	-6.19905	1.39466e-09	1.17888e-08	11.3955	Down
LAMB3	1.47525	6.77399	6.21388	1.27957e-09	1.0886e-08	11.3833	Up
CLIP3	-1.45238	4.14973	-6.21303	1.28592e-09	1.09306e-08	11.3801	Down
MND1	1.16545	2.85701	6.19094	1.46188e-09	1.23228e-08	11.3726	Up
HIF3A	-1.81285	1.73298	-6.18906	1.47789e-09	1.2439e-08	11.3602	Down
HSPB6	-2.97259	5.83092	-6.2026	1.36622e-09	1.15733e-08	11.325	Down
GPIHBP1	-1.18062	0.693237	-6.18077	1.55065e-09	1.29794e-08	11.3218	Down
ROR2	-1.42708	2.80654	-6.18776	1.48903e-09	1.25221e-08	11.3041	Down
GPR56	1.14716	5.81067	6.18768	1.4898e-09	1.25232e-08	11.2549	Up
MFAP5	-1.71967	3.50173	-6.1859	1.50518e-09	1.2631e-08	11.2407	Down
USP43	1.10786	2.76573	6.16327	1.71579e-09	1.43009e-08	11.2206	Up
SCIN	-1.41795	1.6565	-6.1614	1.73445e-09	1.44503e-08	11.2181	Down
NRTN	-1.30859	2.93798	-6.16403	1.70831e-09	1.42446e-08	11.1683	Down
CAND2	-1.28657	1.3416	-6.14826	1.87108e-09	1.55035e-08	11.1592	Down
RMI2	1.21125	3.94134	6.14985	1.85398e-09	1.53682e-08	11.1536	Up
MICU3	-1.0155	0.951536	-6.14367	1.92124e-09	1.58657e-08	11.1244	Down
MID2	-1.10521	2.75651	-6.14994	1.8531e-09	1.53674e-08	11.1147	Down
PKIA	-1.19766	1.59291	-6.13018	2.07646e-09	1.70618e-08	11.0563	Down
CCDC106	-1.13506	3.33881	-6.14622	1.89324e-09	1.56673e-08	11.0494	Down
RASGRP2	-1.20442	1.73863	-6.12803	2.10236e-09	1.72315e-08	11.0408	Down
SKP2	1.09087	4.56313	6.13498	2.01994e-09	1.66459e-08	11.0331	Up
CH25H	-1.32666	2.70605	-6.13304	2.04263e-09	1.68048e-08	11.0092	Down
CACNB2	-1.15869	1.32632	-6.12074	2.19229e-09	1.79238e-08	11.0081	Down
SEPP1	-1.53788	4.92649	-6.14394	1.91824e-09	1.58476e-08	10.985	Down
SLC51B	-1.5268	1.95332	-6.12246	2.17078e-09	1.77628e-08	10.9846	Down
CCL3	1.35741	2.61892	6.129	2.09063e-09	1.71496e-08	10.9505	Up
FAM110B	-1.09027	1.62712	-6.10912	2.34361e-09	1.91134e-08	10.9415	Down
ANGPTL7	-1.63103	0.393739	-6.1066	2.3777e-09	1.93449e-08	10.9144	Down
MS4A2	-1.16325	1.09183	-6.08709	2.65891e-09	2.14805e-08	10.8204	Down
FOXP2	-1.52757	0.876776	-6.08716	2.65781e-09	2.14804e-08	10.8199	Down
DEFA5	-3.1274	1.07117	-6.09426	2.55204e-09	2.06594e-08	10.7788	Down
ABHD17C	1.10667	6.09894	6.10359	2.41915e-09	1.96563e-08	10.7744	Up
HPSE2	-1.77357	0.110992	-6.08158	2.74406e-09	2.21231e-08	10.7688	Down
GRIK5	-1.48986	1.08698	-6.07715	2.8144e-09	2.26254e-08	10.7665	Down
DNAJC22	1.42316	3.87314	6.0764	2.82651e-09	2.2695e-08	10.7557	Up
MEIS2	-1.02859	2.49157	-6.07963	2.77474e-09	2.23521e-08	10.7467	Down
ANXA4	1.00237	6.28185	6.09761	2.50353e-09	2.03168e-08	10.7346	Up
DUSP1	-1.39065	7.93317	-6.09533	2.53645e-09	2.05501e-08	10.7329	Down
CALY	-1.47428	-0.032698	-6.08053	2.76058e-09	2.22472e-08	10.6955	Down
ITGA6	1.01559	6.88094	6.07929	2.78028e-09	2.23784e-08	10.6266	Up
FNDC4	-1.08955	2.89465	-6.0596	3.11105e-09	2.47979e-08	10.6034	Down
OLFM1	-1.23426	2.01377	-6.04988	3.28815e-09	2.60724e-08	10.5991	Down
PPP1R3G	-1.05319	0.769811	-6.04726	3.33747e-09	2.6421e-08	10.5853	Down
MMP3	2.40054	3.44509	6.07672	2.8213e-09	2.26716e-08	10.5551	Up
HKDC1	2.25337	4.02887	6.03929	3.49238e-09	2.75587e-08	10.5464	Up
TK1	1.03669	6.61844	6.057	3.15745e-09	2.51169e-08	10.5056	Up
NPY	-2.04847	0.52581	-6.02875	3.70805e-09	2.91672e-08	10.4963	Down
METTL7B	1.84971	5.21832	6.03191	3.64202e-09	2.86707e-08	10.462	Up
GUCA2B	-2.22725	0.693712	-6.02121	3.87017e-09	3.03456e-08	10.4452	Down
PRKCB	-1.36721	2.55725	-6.0284	3.71537e-09	2.92015e-08	10.4423	Down
FBXO27	-1.27538	1.8303	-6.01961	3.90544e-09	3.05978e-08	10.4394	Down
MRGPRF	-1.78065	3.95124	-6.04395	3.4011e-09	2.68815e-08	10.4385	Down
SLC9A4	-2.15037	1.33912	-6.01792	3.94297e-09	3.08514e-08	10.4055	Down
BAALC	-1.03033	0.25462	-6.03163	3.64769e-09	2.87039e-08	10.3986	Down
CYP1A1	-1.35372	-0.282014	-6.0701	2.93e-09	2.34686e-08	10.3876	Down
NXPH3	-1.56754	0.944222	-6.00232	4.30725e-09	3.34929e-08	10.3574	Down
KLF8	-1.00133	0.882268	-5.99474	4.49611e-09	3.47831e-08	10.3045	Down
KANK2	-1.23479	5.03117	-6.02058	3.88399e-09	3.04418e-08	10.3024	Down
PRKAA2	-1.69444	1.07639	-5.9891	4.64161e-09	3.58104e-08	10.2833	Down
AHNAK	-1.12757	6.79615	-6.01428	4.02513e-09	3.14605e-08	10.2743	Down
KCNJ15	-1.60667	1.16945	-5.98682	4.70183e-09	3.62183e-08	10.2691	Down
BEX2	-1.82162	1.97607	-5.99132	4.58368e-09	3.53911e-08	10.2496	Down
MLK4	1.18932	3.30676	5.97932	4.90498e-09	3.768e-08	10.2307	Up
TRIM15	1.96009	3.90894	5.97586	5.00191e-09	3.83798e-08	10.2076	Up
TSPAN2	-1.4536	3.26951	-5.99232	4.55802e-09	3.52068e-08	10.1917	Down
MSRB3	-1.56487	3.9255	-5.99689	4.44161e-09	3.4429e-08	10.1846	Down
OSM	1.07864	1.83828	6.01145	4.09028e-09	3.19322e-08	10.1836	Up
IGSF11	-1.14518	0.0513845	-5.98132	4.84995e-09	3.73009e-08	10.1461	Down
LILRB5	-1.05797	1.14331	-5.95797	5.53222e-09	4.20073e-08	10.1158	Down
CENPM	1.38629	4.05741	5.95936	5.48906e-09	4.17118e-08	10.111	Up
PLEKHO1	-1.12899	4.05566	-5.97857	4.92598e-09	3.78266e-08	10.0908	Down
HNF1B	1.76667	3.6711	5.95453	5.64001e-09	4.27764e-08	10.0879	Up
FOXD3	-1.28368	0.157166	-5.96753	5.24227e-09	4.00837e-08	10.0858	Down
CYTL1	-1.14733	1.66751	-5.94786	5.85557e-09	4.4343e-08	10.0601	Down
IL4I1	1.49463	3.29304	5.94904	5.81688e-09	4.40839e-08	10.0567	Up
SERPINE1	1.74636	5.85869	5.96153	5.4224e-09	4.12848e-08	10.0365	Up
IL23A	1.011	2.16993	5.96129	5.42955e-09	4.13233e-08	10.0161	Up
TIMP4	-1.28435	1.76491	-5.93633	6.24723e-09	4.7146e-08	9.99103	Down
E2F8	1.33009	3.54347	5.93265	6.37749e-09	4.80739e-08	9.97904	Up
PDE9A	-1.20017	1.88709	-5.93171	6.41135e-09	4.82737e-08	9.96419	Down
CHRM4	-1.23015	0.450688	-5.93646	6.24265e-09	4.71295e-08	9.94942	Down
TFRC	1.11178	6.10799	5.95206	5.71894e-09	4.33584e-08	9.94317	Up
HAND2	-2.20749	2.01157	-5.93207	6.3982e-09	4.81931e-08	9.91231	Down
NCEH1	1.09637	5.12598	5.93754	6.20503e-09	4.68814e-08	9.91064	Up
NEUROD1	-1.35042	-0.114415	-5.9755	5.01193e-09	3.84267e-08	9.90995	Down
TNS2	-1.07097	4.71761	-5.9479	5.85422e-09	4.4343e-08	9.90894	Down
CHIA	-2.03965	-0.460821	-5.95967	5.47943e-09	4.16603e-08	9.90195	Down
NOTCH3	1.15202	5.92113	5.94273	6.02682e-09	4.55524e-08	9.9018	Up
CYS1	-1.53314	2.28072	-5.92472	6.66725e-09	4.99904e-08	9.89007	Down
PDLIM3	-1.65593	4.25832	-5.94367	5.99498e-09	4.53291e-08	9.8868	Down
PTX3	-1.19289	0.896931	-5.90938	7.26499e-09	5.40722e-08	9.84999	Down
XPNPEP2	-1.99588	2.09157	-5.91694	6.96409e-09	5.19789e-08	9.82799	Down
AGMAT	1.65489	4.52202	5.90463	7.46024e-09	5.54302e-08	9.80571	Up
IGFBP3	1.2539	6.86553	5.92388	6.6987e-09	5.02071e-08	9.77818	Up
GPR35	1.37946	4.42627	5.89995	7.65777e-09	5.6855e-08	9.77182	Up
TAGLN3	-1.29162	-0.127947	-5.92086	6.81316e-09	5.09681e-08	9.76197	Down
RBP2	-2.54218	2.11379	-5.90691	7.36576e-09	5.47488e-08	9.73744	Down
MYB	1.71334	3.36226	5.88585	8.28424e-09	6.10691e-08	9.70423	Up
IL32	1.30328	6.76798	5.90844	7.30311e-09	5.43241e-08	9.69627	Up
TUB	-1.10836	0.980088	-5.87464	8.81821e-09	6.45948e-08	9.66506	Down
S100A10	1.09146	9.76938	5.89763	7.75763e-09	5.75098e-08	9.64978	Up
ADAP1	1.21913	4.43682	5.8785	8.63067e-09	6.34331e-08	9.64917	Up
BIK	1.44031	5.31346	5.88745	8.21076e-09	6.06182e-08	9.64537	Up
SCG2	-1.56222	1.74965	-5.87196	8.95064e-09	6.55162e-08	9.63462	Down
PDE4C	-1.32743	1.52858	-5.86446	9.33153e-09	6.80767e-08	9.61067	Down
NME5	-1.02241	0.504616	-5.87017	9.04002e-09	6.61213e-08	9.58547	Down
MAP7	1.07121	4.95004	5.8736	8.86905e-09	6.4943e-08	9.57544	Up
MYL9	-1.96935	8.08357	-5.88015	8.55189e-09	6.29246e-08	9.56426	Down
UAP1L1	1.09795	3.5042	5.85515	9.82655e-09	7.12398e-08	9.563	Up
BAIAP2L1	1.14036	5.94658	5.87955	8.58025e-09	6.31097e-08	9.55666	Up
FUZ	-1.09102	2.78679	-5.86142	9.49051e-09	6.90321e-08	9.53678	Down
GDPD3	-1.27586	3.18531	-5.86247	9.43528e-09	6.87318e-08	9.49945	Down
PRR7	1.32943	4.34992	5.84718	1.02706e-08	7.42288e-08	9.49516	Up
KLK6	2.85782	3.37363	5.8624	9.43908e-09	6.87341e-08	9.43381	Up
MFAP4	-1.95406	6.88757	-5.85569	9.79727e-09	7.10536e-08	9.42179	Down
ITPKB	-1.12401	4.30135	-5.85134	1.00363e-08	7.27068e-08	9.39585	Down
CIDEA	-1.64891	-0.245266	-5.84002	1.06866e-08	7.71062e-08	9.39356	Down
NECAB1	-1.35019	0.629246	-5.8218	1.18196e-08	8.47849e-08	9.37692	Down
LY75	1.08051	3.05478	5.81673	1.21552e-08	8.69702e-08	9.35685	Up
ELANE	-1.21426	0.0677364	-5.83037	1.12723e-08	8.10057e-08	9.28892	Down
RASSF7	1.082	5.64862	5.82468	1.16325e-08	8.34732e-08	9.27256	Up
OTOP3	-2.51367	0.340198	-5.79964	1.33561e-08	9.49766e-08	9.25596	Down
NKX2-3	-1.19066	1.15716	-5.79241	1.38985e-08	9.8585e-08	9.2362	Down
MACC1	1.63641	4.20479	5.78717	1.43042e-08	1.01171e-07	9.19583	Up
TLCD1	1.37741	4.64975	5.78478	1.44939e-08	1.02403e-07	9.14348	Up
VAT1L	-1.06684	1.50341	-5.77387	1.53886e-08	1.08066e-07	9.13943	Down
SMTN	-1.37367	5.15701	-5.80478	1.29827e-08	9.2522e-08	9.13634	Down
SCGB2A1	-2.10993	1.46183	-5.78222	1.46992e-08	1.03742e-07	9.13222	Down
CLMP	-1.40589	3.41321	-5.7961	1.36189e-08	9.6671e-08	9.12892	Down
NOVA1	-1.21509	0.567388	-5.77566	1.52384e-08	1.07164e-07	9.12059	Down
NRG2	-1.18703	0.268571	-5.7741	1.53694e-08	1.08007e-07	9.08033	Down
MXRA5	1.4247	5.90405	5.78094	1.48027e-08	1.04397e-07	9.04537	Up
PTPRZ1	-1.58082	0.904551	-5.75623	1.69509e-08	1.18111e-07	9.04389	Down
SLC16A9	-1.48358	1.17117	-5.75391	1.71677e-08	1.19579e-07	9.03065	Down
MMP1	2.80632	6.06029	5.7583	1.67597e-08	1.1682e-07	8.99318	Up
BAIAP2L2	1.45843	5.98298	5.77173	1.55702e-08	1.09185e-07	8.99299	Up
TGFB1I1	-1.28851	4.80379	-5.77698	1.51278e-08	1.06462e-07	8.98982	Down
CPNE7	1.20895	2.33908	5.7712	1.56156e-08	1.09464e-07	8.9723	Up
COLEC12	-1.19883	2.0818	-5.74545	1.79805e-08	1.24756e-07	8.9662	Down
SELM	-1.28798	5.69636	-5.77252	1.55033e-08	1.08755e-07	8.96619	Down
FAIM2	-1.21657	1.25872	-5.7404	1.8484e-08	1.28024e-07	8.96411	Down
SLC17A9	1.79341	4.17616	5.7413	1.83932e-08	1.2744e-07	8.96013	Up
LIPF	-4.0637	3.50824	-5.76538	1.61224e-08	1.12696e-07	8.93902	Down
DCN	-1.44925	5.96257	-5.76081	1.65308e-08	1.15388e-07	8.90631	Down
PDGFRB	1.17871	5.95954	5.75173	1.73733e-08	1.20884e-07	8.87928	Up
OGN	-2.23225	3.43836	-5.75145	1.74e-08	1.21026e-07	8.86758	Down
BOC	-1.42096	2.26327	-5.7264	1.99512e-08	1.37078e-07	8.8463	Down
MMP9	2.0653	5.04607	5.72251	2.03792e-08	1.39922e-07	8.83327	Up
USH1C	1.68194	5.04911	5.72187	2.04497e-08	1.40113e-07	8.80133	Up
GRB7	2.07614	5.25261	5.71788	2.08997e-08	1.43097e-07	8.79675	Up
APOA2	1.09001	0.622503	5.83496	1.09901e-08	7.91511e-08	8.79225	Up
C2orf88	-1.05678	2.07295	-5.70934	2.18939e-08	1.49488e-07	8.78213	Down
AOX1	-1.38613	1.41976	-5.70167	2.28257e-08	1.55366e-07	8.75807	Down
CBFA2T3	-1.07795	1.77116	-5.69364	2.38428e-08	1.61675e-07	8.71302	Down
NFASC	-1.31091	1.74424	-5.69354	2.38551e-08	1.61703e-07	8.70839	Down
MTTP	-2.19625	1.10679	-5.69441	2.37437e-08	1.61059e-07	8.69486	Down
PCDHGC3	-1.06144	3.22258	-5.70282	2.26829e-08	1.54501e-07	8.668	Down
PTPN13	-1.10508	1.82009	-5.68363	2.51722e-08	1.70046e-07	8.66005	Down
STMN2	-1.64952	1.01198	-5.68096	2.554e-08	1.72412e-07	8.65075	Down
FBP2	-1.6307	1.36389	-5.68276	2.52913e-08	1.70792e-07	8.64705	Down
PLAUR	1.19311	5.41486	5.69788	2.33002e-08	1.58289e-07	8.62224	Up
EPHX2	-1.12593	4.03076	-5.70045	2.29776e-08	1.56346e-07	8.60511	Down
PDE7B	-1.11031	1.47941	-5.67136	2.69016e-08	1.80737e-07	8.60464	Down
GPR115	1.01558	1.17144	5.75229	1.73207e-08	1.2056e-07	8.59614	Up
CBLC	1.26672	6.35602	5.70023	2.30043e-08	1.56474e-07	8.5961	Up
CRISPLD1	1.11151	2.19641	5.68029	2.56319e-08	1.72915e-07	8.57786	Up
IRX3	-1.61244	1.52439	-5.66343	2.80805e-08	1.88273e-07	8.54367	Down
ITGA2	1.26297	4.85432	5.66148	2.83785e-08	1.90142e-07	8.48067	Up
CWH43	-2.52469	-0.147048	-5.64956	3.02643e-08	2.01612e-07	8.47781	Down
THBS2	2.08116	5.46744	5.65092	3.00431e-08	2.00206e-07	8.44248	Up
HAPLN3	1.29646	3.51727	5.63267	3.31475e-08	2.19558e-07	8.4005	Up
ADAM8	1.37706	4.09297	5.63461	3.2802e-08	2.17488e-07	8.3963	Up
CCDC34	1.05949	3.89928	5.62856	3.3888e-08	2.24032e-07	8.36129	Up
DPP6	-1.47952	-0.170383	-5.6399	3.18806e-08	2.11735e-07	8.35658	Down
DTX3	-1.04747	3.33942	-5.63579	3.25949e-08	2.16188e-07	8.31241	Down
CARTPT	-2.50682	0.559118	-5.61446	3.65533e-08	2.39461e-07	8.29315	Down
SCNN1G	-2.29408	0.139356	-5.61084	3.72708e-08	2.43757e-07	8.28117	Down
PLIN1	-1.73823	0.409621	-5.60763	3.79174e-08	2.47656e-07	8.26175	Down
RIMS3	-1.02111	1.19396	-5.60268	3.89366e-08	2.53893e-07	8.24922	Down
SLIT3	-1.25742	2.80063	-5.61577	3.62974e-08	2.38103e-07	8.23887	Down
COL5A1	1.32373	6.24451	5.62864	3.38736e-08	2.24032e-07	8.22998	Up
SELENBP1	-1.19413	5.57704	-5.62707	3.41605e-08	2.25661e-07	8.20354	Down
ACTG2	-2.81443	6.73892	-5.62167	3.51651e-08	2.31444e-07	8.19573	Down
RAB15	1.24271	4.48469	5.59934	3.9641e-08	2.58059e-07	8.18486	Up
GPR27	-1.54132	1.19619	-5.58987	4.1701e-08	2.70309e-07	8.18152	Down
GPT	-1.51135	2.55621	-5.6061	3.82309e-08	2.49622e-07	8.18077	Down
C6orf58	-2.36745	1.70023	-5.60223	3.90313e-08	2.54426e-07	8.16508	Down
REP15	-1.63422	0.995404	-5.5857	4.26402e-08	2.75853e-07	8.1575	Down
LILRB4	1.20357	2.69954	5.59198	4.12328e-08	2.67538e-07	8.14591	Up
SLC2A2	-1.58027	-0.170652	-5.61719	3.60223e-08	2.36612e-07	8.13394	Down
MYLK	-1.8144	4.56143	-5.61001	3.74367e-08	2.44679e-07	8.11611	Down
CTF1	-1.33919	3.16478	-5.59781	3.99671e-08	2.59925e-07	8.11246	Down
FAM84B	1.03561	5.3951	5.59657	4.02326e-08	2.61565e-07	8.08961	Up
C2	1.44754	4.14159	5.57434	4.53071e-08	2.91765e-07	8.08812	Up
KCND3	-1.23213	2.75919	-5.58347	4.31524e-08	2.78983e-07	8.07892	Down
PLEK2	1.38719	5.73076	5.59451	4.06776e-08	2.64109e-07	8.07534	Up
S100G	-1.63482	0.482814	-5.5699	4.63943e-08	2.98182e-07	8.06548	Down
UBD	2.53901	5.16502	5.56887	4.66487e-08	2.99719e-07	8.05785	Up
CYP2B6	1.52386	2.2406	5.62038	3.54106e-08	2.32827e-07	8.0071	Up
VIPR2	-1.39041	0.533004	-5.55799	4.94336e-08	3.16067e-07	8.0006	Down
JAM3	-1.08093	3.76264	-5.57955	4.40642e-08	2.84598e-07	7.99308	Down
P2RX1	-1.07073	1.56402	-5.54779	5.21899e-08	3.32504e-07	7.9697	Down
VCAN	1.4653	4.948	5.55919	4.91167e-08	3.14347e-07	7.96214	Up
TWIST2	-1.22036	2.3628	-5.55413	5.04587e-08	3.22099e-07	7.95837	Down
RELN	-1.15855	0.186913	-5.5672	4.70664e-08	3.01911e-07	7.95164	Down
APOC3	-2.53291	0.98415	-5.54925	5.17861e-08	3.30252e-07	7.92339	Down
FOSB	-1.8765	4.37146	-5.57114	4.60887e-08	2.96314e-07	7.91673	Down
ROR1	-1.01868	2.9074	-5.5486	5.19653e-08	3.31287e-07	7.89981	Down
GPR160	1.39147	5.01132	5.54296	5.35442e-08	3.40362e-07	7.85998	Up
KLF2	-1.29046	6.73333	-5.55884	4.92089e-08	3.14834e-07	7.85913	Down
COL12A1	1.4134	5.63487	5.54647	5.2557e-08	3.34735e-07	7.84603	Up
SYNC	-1.35911	1.7895	-5.52396	5.92242e-08	3.73457e-07	7.83492	Down
CLCN4	1.0883	2.41552	5.53501	5.58533e-08	3.54355e-07	7.82865	Up
PLCXD3	-1.664	0.19004	-5.52526	5.88182e-08	3.71492e-07	7.81963	Down
VIL1	2.36542	5.24029	5.52444	5.90728e-08	3.72741e-07	7.81741	Up
AARD	-1.28298	0.2905	-5.52613	5.85465e-08	3.69894e-07	7.81434	Down
POC1A	1.07131	3.73213	5.51245	6.29437e-08	3.94389e-07	7.77646	Up
MICB	1.2029	3.23987	5.5004	6.70816e-08	4.18057e-07	7.72502	Up
IER5L	1.16742	5.07994	5.51833	6.10155e-08	3.84261e-07	7.72191	Up
KCNH2	-1.5465	2.76634	-5.5176	6.12503e-08	3.85371e-07	7.72096	Down
LTBP4	-1.05143	6.24194	-5.5324	5.66327e-08	3.58607e-07	7.71908	Down
TUBB6	-1.11518	4.96314	-5.53146	5.69152e-08	3.60049e-07	7.71224	Down
ANGPTL4	-1.24753	3.31609	-5.51693	6.147e-08	3.86291e-07	7.69211	Down
RBM24	-1.29639	0.700423	-5.49538	6.88795e-08	4.27908e-07	7.68979	Down
CPA2	-2.50227	0.883745	-5.50195	6.65329e-08	4.14899e-07	7.68025	Down
CDCP1	1.17064	5.42921	5.51422	6.23579e-08	3.91091e-07	7.67262	Up
RIC3	-1.13564	0.29197	-5.49971	6.73261e-08	4.19315e-07	7.64452	Down
C11orf96	-1.35696	5.93235	-5.51683	6.15002e-08	3.86291e-07	7.63947	Down
CAP2	-1.3065	3.08609	-5.50272	6.62646e-08	4.13357e-07	7.63898	Down
OLFML2B	1.62552	4.739	5.48371	7.32502e-08	4.52778e-07	7.6066	Up
LACTB2	1.029	5.7934	5.50361	6.59549e-08	4.11555e-07	7.59403	Up
KDELR3	1.02791	6.41222	5.50069	6.69777e-08	4.17541e-07	7.56083	Up
KCNJ16	-1.90465	0.123846	-5.47314	7.74388e-08	4.77322e-07	7.53483	Down
FILIP1	-1.26241	1.95138	-5.46323	8.15788e-08	5.00181e-07	7.52539	Down
MATN2	-1.36141	3.87096	-5.48609	7.23397e-08	4.47711e-07	7.50007	Down
C3orf70	-1.29804	2.48831	-5.46223	8.20093e-08	5.02664e-07	7.48139	Down
S100A6	1.051	10.9886	5.47998	7.47052e-08	4.60904e-07	7.47824	Up
CCL21	-2.20904	5.81955	-5.48255	7.36987e-08	4.5498e-07	7.46955	Down
CYP4B1	-1.76149	0.566918	-5.44001	9.21357e-08	5.60895e-07	7.4206	Down
ANKRD13B	1.05776	3.25737	5.43793	9.31435e-08	5.66506e-07	7.41406	Up
WNT5B	-1.02793	2.27492	-5.4433	9.05615e-08	5.51653e-07	7.41405	Down
ADAMTS8	-1.45783	1.54944	-5.43223	9.596e-08	5.82557e-07	7.37898	Down
GSPT2	-1.03849	2.33965	-5.42155	1.01464e-07	6.13889e-07	7.30086	Down
WNT6	-1.05635	0.60577	-5.42237	1.0103e-07	6.11484e-07	7.29173	Down
PRELP	-1.90663	4.10531	-5.44709	8.87843e-08	5.41831e-07	7.28804	Down
DES	-3.50091	6.88915	-5.43458	9.4789e-08	5.76158e-07	7.24771	Down
GAS1	-1.56001	3.38755	-5.43199	9.60812e-08	5.83114e-07	7.244	Down
HNF4G	1.67302	4.43433	5.40696	1.09484e-07	6.5918e-07	7.2374	Up
CADM4	-1.00135	3.76354	-5.42787	9.81707e-08	5.95245e-07	7.22578	Down
RGS11	-1.07797	1.02397	-5.39729	1.15132e-07	6.88991e-07	7.20991	Down
TPSAB1	-1.59043	4.75107	-5.41592	1.04487e-07	6.30636e-07	7.12749	Down
UST	-1.19154	2.49347	-5.3906	1.19204e-07	7.11613e-07	7.12634	Down
DNER	-1.90117	0.520135	-5.37983	1.26057e-07	7.46836e-07	7.12065	Down
WNT9A	-1.30013	1.65507	-5.37705	1.27883e-07	7.56325e-07	7.10631	Down
PDE5A	-1.01301	3.45966	-5.39838	1.14483e-07	6.86342e-07	7.10009	Down
MAGEA4	1.13217	0.398088	5.52435	5.91025e-08	3.72809e-07	7.09594	Up
CCNI2	1.07591	2.64136	5.38835	1.20606e-07	7.18679e-07	7.09391	Up
TIMP3	-1.23875	3.41426	-5.39908	1.14063e-07	6.8403e-07	7.09147	Down
TNFRSF25	1.12026	3.06091	5.37336	1.30352e-07	7.68357e-07	7.08938	Up
ATHL1	1.45343	4.07999	5.37446	1.29616e-07	7.6497e-07	7.087	Up
FAM19A4	-2.15653	0.0937712	-5.37357	1.3021e-07	7.67781e-07	7.08242	Down
RP11-812E19.9	-1.83902	1.6512	-5.37911	1.26529e-07	7.49217e-07	7.0766	Down
LONRF2	-1.36955	0.653792	-5.36799	1.34026e-07	7.8699e-07	7.0553	Down
TMEM211	-1.32082	0.236294	-5.40212	1.12275e-07	6.74127e-07	7.05057	Down
GRIK3	-1.26254	-0.0848403	-5.38138	1.25046e-07	7.4222e-07	7.00478	Down
ADRB3	-1.0373	-0.184358	-5.40552	1.10306e-07	6.63519e-07	6.98473	Down
C1QTNF4	-1.04247	0.540513	-5.35801	1.41127e-07	8.2329e-07	6.97044	Down
CXCL9	2.40626	5.50208	5.3566	1.42161e-07	8.28585e-07	6.9642	Up
TRIM31	2.13865	5.03175	5.35128	1.46125e-07	8.49932e-07	6.95079	Up
TPSD1	-1.60596	1.58892	-5.34287	1.526e-07	8.82645e-07	6.92102	Down
SIGLEC6	-1.02492	0.768525	-5.34237	1.53e-07	8.84439e-07	6.8984	Down
CHI3L1	2.17881	4.24287	5.33441	1.59399e-07	9.1954e-07	6.89811	Up
CXCL8	2.55316	5.53311	5.34074	1.54285e-07	8.90825e-07	6.89611	Up
PPP1R12B	-1.54391	4.13758	-5.36759	1.34307e-07	7.88393e-07	6.89354	Down
NLRC5	1.08311	3.99585	5.33673	1.57511e-07	9.08913e-07	6.88802	Up
CACNA1H	-1.39852	3.73747	-5.35992	1.39741e-07	8.16656e-07	6.87259	Down
MAPK8IP1	-1.09265	2.78985	-5.34116	1.53956e-07	8.89183e-07	6.86227	Down
EMP3	-1.00991	5.57901	-5.36153	1.38581e-07	8.10357e-07	6.85523	Down
BBC3	1.05728	3.87838	5.32479	1.67493e-07	9.62012e-07	6.83513	Up
MRVI1	-1.34318	4.13593	-5.35212	1.4549e-07	8.46735e-07	6.82023	Down
ZFP36	-1.0091	8.77937	-5.34907	1.47799e-07	8.5815e-07	6.81958	Down
HOXB13	1.36008	2.38059	5.36613	1.35323e-07	7.93894e-07	6.80922	Up
TMEM59L	-1.19776	0.528438	-5.32088	1.70895e-07	9.80406e-07	6.80069	Down
MXRA7	-1.09105	4.42133	-5.3469	1.49463e-07	8.66025e-07	6.79186	Down
BEST4	-1.00176	0.627526	-5.32712	1.65501e-07	9.514e-07	6.7814	Down
HPDL	1.7781	4.12693	5.30434	1.86036e-07	1.05803e-06	6.74944	Up
CNTNAP2	1.02812	1.62206	5.35491	1.4341e-07	8.3537e-07	6.7271	Up
MAPK4	-1.74409	0.366956	-5.30099	1.89258e-07	1.07543e-06	6.72473	Down
MYRF	1.33431	5.17438	5.31781	1.73611e-07	9.93967e-07	6.71499	Up
KIF12	1.70145	3.87328	5.2942	1.95951e-07	1.11026e-06	6.70253	Up
DTNA	-1.17189	0.990215	-5.28821	2.02054e-07	1.1409e-06	6.67331	Down
LGR5	1.58789	2.74127	5.3204	1.71315e-07	9.82531e-07	6.66382	Up
PRR15	1.38433	5.81337	5.31424	1.76819e-07	1.01027e-06	6.65836	Up
HRCT1	-1.16745	1.80817	-5.28603	2.04319e-07	1.15204e-06	6.65502	Down
RRAD	-1.37677	3.22599	-5.30704	1.83478e-07	1.0456e-06	6.64384	Down
FNBP1	-1.17598	4.63046	-5.31578	1.75427e-07	1.0032e-06	6.63257	Down
NKX6-2	-2.54947	0.259817	-5.28159	2.09008e-07	1.17713e-06	6.62411	Down
HENMT1	1.14912	3.55044	5.27246	2.18976e-07	1.22836e-06	6.59567	Up
CCL3L3	1.0101	2.02679	5.31058	1.80174e-07	1.02855e-06	6.57769	Up
TTLL7	-1.15258	1.43866	-5.26365	2.29038e-07	1.28007e-06	6.56022	Down
CAV1	-1.24838	5.58839	-5.29104	1.99148e-07	1.12611e-06	6.50756	Down
HOOK1	1.1906	4.00183	5.25624	2.37841e-07	1.32476e-06	6.49803	Up
EPHB6	-1.20103	1.95933	-5.25355	2.41114e-07	1.34185e-06	6.4886	Down
RPS6KA6	-1.17185	0.107339	-5.27274	2.18667e-07	1.22697e-06	6.46516	Down
TYMP	1.06333	6.30104	5.26829	2.23682e-07	1.25298e-06	6.40493	Up
KCNB1	-1.61652	0.1305	-5.23702	2.6224e-07	1.45e-06	6.39205	Down
AKAP6	-1.25952	0.63259	-5.23208	2.68894e-07	1.48305e-06	6.38547	Down
TSPAN8	1.89614	8.34995	5.25941	2.34036e-07	1.30467e-06	6.35381	Up
ABCG2	-1.13106	1.87229	-5.22056	2.85043e-07	1.56643e-06	6.336	Down
KRT1	-1.49358	-0.0872934	-5.23963	2.58788e-07	1.43307e-06	6.3305	Down
AKR1B15	-1.87571	0.236495	-5.21943	2.86684e-07	1.575e-06	6.32551	Down
ITGA9	-1.06386	3.09305	-5.23446	2.6567e-07	1.4665e-06	6.31893	Down
MFAP2	1.61128	3.98882	5.2153	2.92739e-07	1.60514e-06	6.31754	Up
HAVCR2	1.10555	3.10961	5.20581	3.07106e-07	1.67831e-06	6.27295	Up
RCOR2	1.1561	2.54649	5.2103	3.0023e-07	1.64347e-06	6.23227	Up
JUP	1.16709	8.83508	5.23182	2.69252e-07	1.48461e-06	6.22586	Up
FOLR2	-1.32826	3.94611	-5.22631	2.76868e-07	1.52405e-06	6.20816	Down
MGAM	-1.44624	0.82056	-5.18948	3.33472e-07	1.81535e-06	6.19617	Down
C1orf106	1.26587	5.59205	5.20608	3.06695e-07	1.67684e-06	6.13802	Up
CHST13	1.06284	1.86163	5.23723	2.61962e-07	1.44924e-06	6.1346	Up
KIAA1644	-1.39259	1.34661	-5.16953	3.68654e-07	1.98712e-06	6.10408	Down
SLITRK6	-1.30268	1.00615	-5.16486	3.77398e-07	2.02871e-06	6.08178	Down
AGTR1	-1.69076	0.619677	-5.16142	3.83977e-07	2.0579e-06	6.05903	Down
FERMT2	-1.17047	4.05412	-5.19496	3.24398e-07	1.76892e-06	6.05815	Down
KIAA1244	1.15001	3.88732	5.16262	3.81671e-07	2.05e-06	6.05207	Up
F2RL2	1.49305	3.76521	5.15685	3.92859e-07	2.10207e-06	6.03984	Up
NBEA	-1.18567	1.25223	-5.15521	3.96098e-07	2.11768e-06	6.03925	Down
CGN	1.24892	5.38086	5.1817	3.46783e-07	1.87951e-06	6.03313	Up
TPM2	-1.59112	6.74869	-5.18973	3.3305e-07	1.81356e-06	6.02392	Down
RSPO1	-1.10205	0.364084	-5.17127	3.65454e-07	1.97257e-06	6.02146	Down
TNFRSF13B	-1.31202	0.483517	-5.16687	3.73616e-07	2.01167e-06	6.01698	Down
CDCA3	1.0923	3.33651	5.14859	4.09449e-07	2.18491e-06	6.00255	Up
MT2A	-1.11329	7.41536	-5.18474	3.41531e-07	1.85513e-06	6.00217	Down
SLIT2	-1.26312	1.72819	-5.14826	4.10129e-07	2.18735e-06	5.9943	Down
TMEM132A	1.12833	3.8535	5.14874	4.0914e-07	2.18385e-06	5.98709	Up
MEP1B	-1.93836	0.472249	-5.14033	4.26723e-07	2.26849e-06	5.95806	Down
LRRC10B	-1.22826	1.13957	-5.13767	4.32439e-07	2.29578e-06	5.95458	Down
TAGLN	-1.76442	7.3105	-5.1721	3.63941e-07	1.96494e-06	5.94629	Down
EPSTI1	1.24257	4.53521	5.14751	4.11673e-07	2.195e-06	5.94048	Up
LRRC15	1.19537	2.1957	5.16942	3.68859e-07	1.98768e-06	5.93779	Up
SMPX	-2.10796	0.924747	-5.12978	4.49803e-07	2.38027e-06	5.90259	Down
AP1S3	1.02071	3.45897	5.12586	4.5869e-07	2.42275e-06	5.89098	Up
ANO9	1.24029	4.08871	5.12379	4.6344e-07	2.44653e-06	5.85952	Up
ZNF385B	-1.28421	0.563913	-5.12172	4.68243e-07	2.4699e-06	5.84306	Down
TRABD2A	1.18193	2.43838	5.14352	4.19977e-07	2.23564e-06	5.81304	Up
KCNE3	1.57981	5.68729	5.13328	4.42011e-07	2.34281e-06	5.80089	Up
FUT4	1.03983	4.48355	5.11856	4.75673e-07	2.50574e-06	5.79121	Up
ITGA11	1.30176	3.1901	5.10448	5.10181e-07	2.67323e-06	5.78643	Up
TNFSF15	1.00327	2.84789	5.0992	5.23733e-07	2.7406e-06	5.75596	Up
FOXJ1	1.4511	2.24142	5.14829	4.10079e-07	2.18735e-06	5.72995	Up
TNNC1	1.09516	2.14978	5.1297	4.49984e-07	2.38059e-06	5.67156	Up
FBLN1	-1.65968	5.66171	-5.11791	4.77209e-07	2.51248e-06	5.67131	Down
CXCL10	2.1075	5.35376	5.08871	5.51717e-07	2.87103e-06	5.65718	Up
CDH22	-1.02097	-0.269353	-5.16527	3.76628e-07	2.02567e-06	5.64728	Down
C15orf52	-1.10907	2.50472	-5.07405	5.93248e-07	3.07254e-06	5.60312	Down
GRHL2	1.13691	4.08893	5.06763	6.12361e-07	3.16405e-06	5.58842	Up
ANKRD29	-1.02033	1.80866	-5.06085	6.33207e-07	3.26406e-06	5.58533	Down
SMOC2	-1.68344	5.04078	-5.09901	5.24237e-07	2.74251e-06	5.57899	Down
MDFI	1.32757	4.49202	5.06642	6.16049e-07	3.18061e-06	5.56854	Up
NIPAL4	-1.53161	0.524799	-5.05802	6.421e-07	3.30472e-06	5.5628	Down
ARHGDIG	-1.63588	0.876943	-5.05413	6.54541e-07	3.36173e-06	5.55448	Down
ASB5	-2.03998	0.332802	-5.05493	6.51965e-07	3.35112e-06	5.55178	Down
GCG	-1.84428	-0.234347	-5.0899	5.48465e-07	2.85636e-06	5.54371	Down
C9orf24	-1.11785	1.39085	-5.05026	6.67163e-07	3.42121e-06	5.54332	Down
NEXN	-1.40337	4.07098	-5.08661	5.57483e-07	2.89874e-06	5.53269	Down
C1orf177	-1.1322	0.159848	-5.07891	5.79165e-07	3.00355e-06	5.52535	Down
SCTR	-1.53165	0.801729	-5.04353	6.89639e-07	3.53095e-06	5.50508	Down
GGH	1.49522	4.7546	5.05273	6.59091e-07	3.38333e-06	5.49238	Up
AP1M2	1.02318	6.65341	5.07758	5.82975e-07	3.02172e-06	5.47952	Up
DCLK1	-1.06467	0.764191	-5.03273	7.27234e-07	3.70803e-06	5.42797	Down
RAB19	1.04548	2.76603	5.02958	7.38555e-07	3.75895e-06	5.41095	Up
EMP1	-1.07228	5.39841	-5.06315	6.26054e-07	3.22888e-06	5.40814	Down
C1orf95	-1.36498	0.613262	-5.02153	7.68322e-07	3.89937e-06	5.38729	Down
TPD52L1	-1.18982	2.02701	-5.02286	7.63322e-07	3.87699e-06	5.38588	Down
P3H4	1.09192	4.66852	5.03399	7.22731e-07	3.68888e-06	5.38323	Up
HSH2D	1.00477	4.06267	5.01524	7.92359e-07	4.00758e-06	5.33461	Up
SCML1	1.02771	3.65464	5.00728	8.23832e-07	4.15329e-06	5.32815	Up
CELSR1	1.23492	3.36391	5.00322	8.40361e-07	4.22797e-06	5.31824	Up
PSCA	-3.24193	5.49186	-5.03769	7.09725e-07	3.6272e-06	5.30103	Down
GPX2	1.54992	9.14083	5.0336	7.24129e-07	3.69411e-06	5.27759	Up
MT1E	-1.50715	6.65823	-5.01773	7.82773e-07	3.96553e-06	5.2036	Down
RNASE1	-1.24955	8.12486	-5.01258	8.02763e-07	4.05434e-06	5.19282	Down
TFAP2A	1.3045	2.69772	4.98854	9.02818e-07	4.51684e-06	5.19089	Up
SHISA6	-1.06654	0.24338	-5.0115	8.07005e-07	4.07367e-06	5.18645	Down
TNS1	-1.46787	5.47313	-5.01568	7.90648e-07	4.00032e-06	5.18593	Down
SLC52A3	1.13753	4.3154	4.9849	9.18972e-07	4.59067e-06	5.18421	Up
ABCC3	1.29163	5.38906	4.99859	8.59597e-07	4.31924e-06	5.16693	Up
FGF10	-1.3027	1.04538	-4.96189	1.02781e-06	5.07139e-06	5.13004	Down
ITGA7	-1.16912	3.45144	-4.98997	8.96538e-07	4.48876e-06	5.12127	Down
ZG16	-1.84151	0.181931	-4.95245	1.07595e-06	5.28908e-06	5.05776	Down
MORN5	-1.97342	0.519013	-4.94652	1.10735e-06	5.43392e-06	5.05226	Down
CDKN1C	-1.15973	4.24529	-4.98395	9.23251e-07	4.61088e-06	5.04955	Down
OXCT1	-1.04794	4.15637	-4.98079	9.37537e-07	4.67393e-06	5.04077	Down
EDN3	-1.54718	1.93621	-4.95119	1.08258e-06	5.31901e-06	5.03559	Down
TRIM50	-2.11212	0.0662748	-4.94352	1.12355e-06	5.50792e-06	5.01946	Down
SLC2A5	-1.00899	1.48416	-4.93583	1.16612e-06	5.69822e-06	5.01369	Down
C4orf48	1.2677	5.50872	4.9664	1.00554e-06	4.97645e-06	5.00727	Up
TPSB2	-1.50262	4.05251	-4.9732	9.7284e-07	4.83282e-06	4.99758	Down
TMEM47	-1.07157	4.3475	-4.96253	1.02464e-06	5.05954e-06	4.94898	Down
HMP19	-1.23731	-0.182027	-4.96867	9.94489e-07	4.92547e-06	4.94805	Down
ESPL1	1.13954	3.19031	4.90126	1.37758e-06	6.64419e-06	4.84861	Up
APOB	-2.22077	0.855836	-4.90145	1.37633e-06	6.6398e-06	4.83106	Down
NKD2	1.26854	2.30461	4.92024	1.25732e-06	6.109e-06	4.78795	Up
PRSS22	1.67128	4.71647	4.89306	1.43291e-06	6.89419e-06	4.77065	Up
THRB	-1.05555	2.5441	-4.89437	1.42396e-06	6.85781e-06	4.76601	Down
PTGDS	-1.58701	5.06686	-4.92549	1.22584e-06	5.96343e-06	4.76572	Down
ISG15	1.14455	7.26715	4.91916	1.26384e-06	6.13615e-06	4.73666	Up
PEG3	-1.12182	0.549422	-4.88442	1.49356e-06	7.16329e-06	4.73358	Down
S100A8	-2.08644	4.55783	-4.90656	1.34294e-06	6.49619e-06	4.67969	Down
PPAP2C	1.13042	4.91321	4.88657	1.47821e-06	7.0931e-06	4.6758	Up
ARHGEF4	-1.22703	1.46977	-4.85082	1.75372e-06	8.29998e-06	4.6235	Down
FLNC	-1.98749	4.50767	-4.89062	1.44981e-06	6.96702e-06	4.60653	Down
CPA3	-1.41627	4.13413	-4.88239	1.50813e-06	7.22963e-06	4.57768	Down
DKK4	-1.73545	0.749481	-4.83971	1.849e-06	8.69819e-06	4.5695	Down
CCNE1	1.66587	3.64111	4.8378	1.86587e-06	8.76965e-06	4.55732	Up
CLU	-1.62114	6.50662	-4.87776	1.54194e-06	7.37555e-06	4.55501	Down
RP11-1220K2.2	2.11302	3.56854	4.83299	1.90902e-06	8.95116e-06	4.47956	Up
TAC3	-1.26565	1.26755	-4.81791	2.05071e-06	9.56773e-06	4.47755	Down
NCS1	-1.19828	3.97147	-4.85707	1.70221e-06	8.07946e-06	4.47527	Down
CLRN3	2.2954	4.65398	4.8184	2.0459e-06	9.54807e-06	4.46685	Up
ACTC1	-1.26094	1.5862	-4.81105	2.11841e-06	9.85309e-06	4.44017	Down
ZCCHC24	-1.1168	4.23877	-4.85085	1.75349e-06	8.29998e-06	4.43796	Down
CYP3A4	-1.97164	0.763321	-4.81133	2.11556e-06	9.84232e-06	4.43407	Down
CCL23	-1.0981	1.06482	-4.80824	2.14672e-06	9.96145e-06	4.42758	Down
CHGB	-1.86045	0.867821	-4.80722	2.15714e-06	1.00027e-05	4.42064	Down
CNR1	-1.29443	0.804544	-4.8054	2.17574e-06	1.00795e-05	4.40691	Down
PLEKHS1	1.95758	3.80084	4.79873	2.24546e-06	1.03805e-05	4.37344	Up
PLA2G5	-1.03063	0.801805	-4.79934	2.23905e-06	1.03533e-05	4.36929	Down
WIF1	-1.5383	0.00308235	-4.81725	2.05705e-06	9.59274e-06	4.36805	Down
CRYBA2	-1.24875	0.234492	-4.84148	1.83354e-06	8.63627e-06	4.36514	Down
KRT19	1.35997	9.65341	4.83356	1.90389e-06	8.93345e-06	4.3597	Up
PTK7	1.26545	4.24666	4.79808	2.25235e-06	1.04099e-05	4.34869	Up
H2AFY2	-1.10811	3.76987	-4.82286	2.00305e-06	9.36976e-06	4.33216	Down
UCN3	-1.71278	0.252181	-4.79782	2.25512e-06	1.04203e-05	4.32663	Down
GALNT3	1.07162	5.6717	4.82083	2.02243e-06	9.44929e-06	4.32028	Up
CREB3L1	1.39977	7.1745	4.82742	1.96019e-06	9.18233e-06	4.31858	Up
SLAMF8	1.25652	3.73671	4.78382	2.40908e-06	1.1072e-05	4.31287	Up
APOA1	-2.31948	2.55208	-4.81372	2.09175e-06	9.74535e-06	4.30426	Down
APLP1	-1.26266	2.34131	-4.79338	2.30294e-06	1.06313e-05	4.30413	Down
CHRM2	-1.91046	0.513771	-4.7776	2.48076e-06	1.13749e-05	4.28672	Down
TUSC5	-1.16977	-0.299615	-4.83594	1.88244e-06	8.8349e-06	4.26066	Down
APCDD1	-1.26314	3.57287	-4.80545	2.17523e-06	1.00795e-05	4.25863	Down
RASL11A	-1.09614	3.92586	-4.80219	2.20903e-06	1.02217e-05	4.23136	Down
HK2	1.27558	4.83432	4.77436	2.5189e-06	1.15337e-05	4.19072	Up
NRG4	-1.14725	0.433309	-4.77213	2.54536e-06	1.16467e-05	4.15287	Down
GINS2	1.10043	3.52368	4.74669	2.86815e-06	1.29583e-05	4.1511	Up
RAB25	1.03159	7.56296	4.79015	2.33828e-06	1.07688e-05	4.14976	Up
TNFRSF17	-1.33577	2.06004	-4.75516	2.75657e-06	1.25173e-05	4.14491	Down
SEMA4G	1.12487	4.9746	4.76257	2.66239e-06	1.21371e-05	4.11144	Up
NEFL	-1.30561	-0.0679993	-4.74835	2.8459e-06	1.28754e-05	4.05165	Down
AKR1B10	-2.68105	5.6619	-4.76489	2.63354e-06	1.20195e-05	4.04497	Down
CCL15	1.30111	2.66002	4.75415	2.76966e-06	1.25709e-05	4.04054	Up
SSC5D	-1.23382	3.14635	-4.74484	2.89307e-06	1.30529e-05	4.02418	Down
ITLN2	-1.5191	0.121052	-4.73761	2.99256e-06	1.34723e-05	3.98172	Down
SGCE	-1.00467	3.99253	-4.74576	2.88071e-06	1.30001e-05	3.97862	Down
IRF8	1.12438	4.58909	4.72144	3.22717e-06	1.44119e-05	3.96289	Up
FEV	-1.72036	0.299352	-4.70736	3.44582e-06	1.5281e-05	3.94075	Down
B3GNT8	-1.08348	3.54977	-4.71364	3.34661e-06	1.48913e-05	3.85837	Down
COL6A3	1.12019	6.41307	4.7211	3.23241e-06	1.44287e-05	3.8493	Up
IFITM1	1.11166	8.15313	4.72174	3.22267e-06	1.43983e-05	3.84677	Up
NUPR1	-1.0536	4.13585	-4.71705	3.29395e-06	1.46769e-05	3.84256	Down
CXCR2	-1.27034	1.25077	-4.66791	4.13704e-06	1.80819e-05	3.81255	Down
CRTAC1	-1.22489	0.403122	-4.67127	4.07339e-06	1.78393e-05	3.77117	Down
SFRP4	2.63823	4.76598	4.6594	4.30268e-06	1.87477e-05	3.76773	Up
AXDND1	-1.00128	0.400422	-4.70898	3.41996e-06	1.518e-05	3.74305	Down
CXCL11	1.71699	3.35181	4.66244	4.24281e-06	1.85031e-05	3.71926	Up
INMT	-1.0918	2.56976	-4.65774	4.33586e-06	1.88839e-05	3.70668	Down
CD24	1.33169	9.41495	4.67974	3.91692e-06	1.71999e-05	3.66986	Up
PCP4	-1.72545	0.959795	-4.63573	4.79777e-06	2.07262e-05	3.66704	Down
SVIL	-1.14644	5.07796	-4.66293	4.23328e-06	1.84739e-05	3.58294	Down
PLS1	1.07071	6.17828	4.65254	4.44083e-06	1.93112e-05	3.5506	Up
TCEA3	-1.08365	4.59935	-4.63046	4.91525e-06	2.12105e-05	3.44642	Down
SULT2A1	-2.05536	0.413802	-4.58339	6.09435e-06	2.57794e-05	3.43572	Down
PKP3	1.01711	6.57175	4.62305	5.08517e-06	2.18719e-05	3.41228	Up
FRRS1L	-1.44179	0.243187	-4.58577	6.02876e-06	2.55208e-05	3.40796	Down
TRIB3	1.5784	4.06895	4.57013	6.4729e-06	2.72113e-05	3.37645	Up
WASF3	-1.01576	1.98823	-4.56969	6.48575e-06	2.72595e-05	3.37235	Down
CEACAM20	-1.38025	0.122228	-4.60063	5.63415e-06	2.39993e-05	3.35613	Down
HOXB7	1.25075	4.85691	4.58143	6.14907e-06	2.5983e-05	3.3418	Up
FAM3B	-1.71609	3.50533	-4.60024	5.64397e-06	2.40186e-05	3.33509	Down
SLC44A4	1.56566	7.17968	4.60471	5.53014e-06	2.36055e-05	3.33141	Up
C17orf96	1.03811	2.71746	4.5605	6.76173e-06	2.83228e-05	3.31874	Up
RNF43	1.45246	4.07537	4.55624	6.89348e-06	2.88135e-05	3.31028	Up
TMEM236	-1.15499	0.371309	-4.57759	6.25723e-06	2.63891e-05	3.28931	Down
WIPF3	-1.04058	2.13414	-4.55059	7.07183e-06	2.95026e-05	3.27826	Down
PTGIS	-1.50378	3.65703	-4.57326	6.38147e-06	2.68728e-05	3.21939	Down
NR2F1	-1.05302	4.07012	-4.57107	6.44534e-06	2.7107e-05	3.20655	Down
CDH1	1.20296	7.33543	4.57591	6.30527e-06	2.65746e-05	3.20414	Up
SRMS	1.16493	2.64183	4.54929	7.11378e-06	2.96525e-05	3.20129	Up
COL8A1	1.61325	3.90066	4.52375	7.98235e-06	3.28767e-05	3.18475	Up
PTCHD1	-1.27002	0.0247977	-4.54189	7.3556e-06	3.05507e-05	3.16767	Down
MADCAM1	-1.16489	1.46854	-4.51525	8.29314e-06	3.40288e-05	3.15465	Down
MMP12	2.46778	4.91041	4.51493	8.30498e-06	3.40703e-05	3.13754	Up
KRT17	2.92751	4.52481	4.5122	8.40754e-06	3.44623e-05	3.11546	Up
INA	-1.30011	0.222638	-4.5195	8.13643e-06	3.34415e-05	3.10799	Down
EGR3	-1.01168	2.84177	-4.52231	8.03411e-06	3.30692e-05	3.09966	Down
OAS2	1.0849	5.41355	4.53766	7.49735e-06	3.1074e-05	3.09245	Up
FABP6	1.00194	1.95169	4.57108	6.44501e-06	2.7107e-05	3.08856	Up
OLFML3	-1.05262	4.92611	-4.54236	7.33993e-06	3.04984e-05	3.06071	Down
CILP	-1.46456	1.99919	-4.50172	8.8122e-06	3.59268e-05	3.0589	Down
SOX2	-1.67226	2.5508	-4.50952	8.50959e-06	3.48372e-05	3.01585	Down
POPDC2	-1.1998	2.18686	-4.48945	9.30996e-06	3.77609e-05	3.01199	Down
GSTA2	-1.74746	1.34734	-4.48825	9.36016e-06	3.79333e-05	3.01183	Down
CDH11	1.12416	3.90947	4.48438	9.5234e-06	3.84919e-05	3.00064	Up
KRT24	-2.06922	-0.231208	-4.48938	9.31294e-06	3.77652e-05	2.99988	Down
APOBEC3B	1.33386	3.3544	4.47829	9.78611e-06	3.94728e-05	2.99175	Up
SMYD1	-2.14954	0.487031	-4.47644	9.86701e-06	3.97422e-05	2.98141	Down
CCKAR	-1.90561	0.21083	-4.47632	9.87233e-06	3.97555e-05	2.96402	Down
NPTXR	-1.14931	2.37948	-4.48107	9.66541e-06	3.90077e-05	2.9601	Down
CYP4F12	-1.13757	2.56369	-4.4873	9.39994e-06	3.80636e-05	2.9583	Down
CAPN9	-1.54884	2.08497	-4.4818	9.63367e-06	3.88978e-05	2.94305	Down
MMP7	2.87357	4.92207	4.46312	1.04703e-05	4.19748e-05	2.92779	Up
CYP2C18	-1.50209	3.45165	-4.49743	8.98348e-06	3.65646e-05	2.90285	Down
FKBP10	1.23877	5.56778	4.49261	9.17947e-06	3.72776e-05	2.90258	Up
CXCL3	1.82488	4.7015	4.46295	1.04782e-05	4.19894e-05	2.89598	Up
FCGR2A	1.03118	4.3798	4.4684	1.02272e-05	4.1042e-05	2.88834	Up
SERPINA1	1.74447	7.21006	4.49566	9.05492e-06	3.68325e-05	2.86461	Up
AKAP12	-1.20352	3.89816	-4.4775	9.82056e-06	3.95794e-05	2.80968	Down
LOX	1.06877	4.17047	4.43882	1.16634e-05	4.63807e-05	2.78558	Up
EFNA3	1.44656	3.40832	4.42796	1.22375e-05	4.84776e-05	2.77825	Up
C2orf72	1.46665	4.06097	4.42697	1.22913e-05	4.86712e-05	2.76578	Up
EHF	1.23381	5.77205	4.46382	1.04376e-05	4.18523e-05	2.76313	Up
PMAIP1	1.08018	3.58137	4.4123	1.31133e-05	5.16463e-05	2.71297	Up
SPARCL1	-1.32375	7.1673	-4.44895	1.11511e-05	4.45051e-05	2.67549	Down
GJB1	1.60912	5.18787	4.42324	1.24956e-05	4.93912e-05	2.65984	Up
MSX2	1.34821	3.70596	4.39539	1.41267e-05	5.5284e-05	2.64661	Up
GSTA1	-2.23619	4.3167	-4.44325	1.14367e-05	4.55433e-05	2.64058	Down
DEFA6	-2.32188	0.974333	-4.39692	1.40323e-05	5.4945e-05	2.61272	Down
MUC3A	2.11791	5.10916	4.39441	1.41878e-05	5.5501e-05	2.59644	Up
FUT9	-1.37367	0.56471	-4.39203	1.43368e-05	5.60173e-05	2.57483	Down
HSPB3	-1.17146	-0.139044	-4.41094	1.31924e-05	5.19162e-05	2.55533	Down
IGLL1	-1.34959	1.06325	-4.37069	1.57425e-05	6.1098e-05	2.55211	Down
MSLN	2.67932	5.3337	4.37059	1.57496e-05	6.11015e-05	2.52295	Up
ACER2	-1.13717	3.54861	-4.40218	1.3711e-05	5.37747e-05	2.51288	Down
AK4	-1.06076	3.54195	-4.39463	1.41739e-05	5.54576e-05	2.49167	Down
DDR2	-1.0283	3.67711	-4.38042	1.50861e-05	5.87238e-05	2.42522	Down
RYR2	-1.02204	0.680982	-4.34704	1.74539e-05	6.71059e-05	2.41637	Down
ACTN2	-1.416	0.164278	-4.34383	1.77001e-05	6.79859e-05	2.38122	Down
PKDCC	1.19846	5.38966	4.35959	1.65249e-05	6.3858e-05	2.35778	Up
TMEM61	-1.03834	1.33692	-4.32044	1.95919e-05	7.45985e-05	2.34976	Down
PDX1	1.52112	3.83491	4.32284	1.9389e-05	7.39116e-05	2.34869	Up
GPR15	-1.18756	0.644849	-4.33416	1.846e-05	7.06708e-05	2.33711	Down
C11orf86	-1.61717	1.84489	-4.33118	1.86999e-05	7.1492e-05	2.33206	Down
TMPRSS4	1.30064	4.99014	4.32953	1.88344e-05	7.19644e-05	2.26844	Up
SOD3	-1.17732	6.51285	-4.35256	1.70398e-05	6.56416e-05	2.26616	Down
CDK6	1.0399	4.43339	4.30892	2.05936e-05	7.81258e-05	2.22364	Up
CTSV	1.17212	2.72506	4.3053	2.09181e-05	7.92499e-05	2.22141	Up
AGR2	1.74452	9.46781	4.33722	1.82158e-05	6.98037e-05	2.20752	Up
SPTSSB	-1.41194	2.50047	-4.30472	2.09702e-05	7.94017e-05	2.18052	Down
SPON1	-1.40908	4.84624	-4.33126	1.86941e-05	7.14835e-05	2.17293	Down
CLCA1	-2.17925	0.777089	-4.27754	2.35752e-05	8.82984e-05	2.14936	Down
BEX1	-1.70409	1.44303	-4.27019	2.43314e-05	9.09405e-05	2.12076	Down
BEX5	-1.19641	2.28658	-4.27808	2.35214e-05	8.81135e-05	2.12065	Down
BARX1	-1.63273	4.58385	-4.31794	1.98055e-05	7.53388e-05	2.11921	Down
MAP1B	-1.03897	3.8131	-4.30659	2.08017e-05	7.88998e-05	2.11317	Down
EDN2	-1.24533	0.779926	-4.26218	2.51818e-05	9.38875e-05	2.09655	Down
GATA5	-1.67573	1.86149	-4.25741	2.57012e-05	9.57335e-05	2.02701	Down
BMP3	-1.55262	0.588347	-4.24338	2.72904e-05	0.000101099	2.02007	Down
CCK	-1.40371	0.820068	-4.23387	2.84189e-05	0.000104905	1.99154	Down
SAA2	1.13847	1.90717	4.31015	2.04843e-05	7.77259e-05	1.98833	Up
PENK	-1.4878	0.274385	-4.24187	2.74665e-05	0.000101656	1.98705	Down
CD1C	-1.02572	1.89596	-4.23027	2.88586e-05	0.000106349	1.96913	Down
L1CAM	-1.35069	2.10645	-4.23598	2.81653e-05	0.000104047	1.96117	Down
ADAMDEC1	1.40777	3.42496	4.22524	2.94824e-05	0.000108243	1.95401	Up
IYD	1.00206	2.1974	4.27975	2.33529e-05	8.76157e-05	1.95225	Up
GSTM3	-1.0195	4.3627	-4.2721	2.41333e-05	9.02514e-05	1.94458	Down
URAD	-1.02778	-0.173649	-4.35452	1.68942e-05	6.51699e-05	1.94317	Down
SCG3	-1.51234	0.433142	-4.22711	2.92488e-05	0.000107486	1.92492	Down
MFSD4	-1.23205	2.78079	-4.24122	2.75427e-05	0.000101881	1.91023	Down
ARSE	1.54001	3.88563	4.21402	3.09217e-05	0.000113148	1.90982	Up
CPXM2	-1.27002	3.4381	-4.24957	2.65782e-05	9.87391e-05	1.89676	Down
SLC18A3	-1.00724	-0.266178	-4.27897	2.34313e-05	8.7826e-05	1.88704	Down
GBP5	1.24383	2.87366	4.2139	3.09386e-05	0.000113189	1.87327	Up
SCGN	-1.63356	0.773792	-4.19186	3.39647e-05	0.000122959	1.82536	Down
GDF10	-1.03994	0.275252	-4.2029	3.24144e-05	0.000117997	1.75211	Down
NGFR	-1.32622	1.81669	-4.17555	3.63838e-05	0.000130846	1.74358	Down
CDX2	1.89786	3.55385	4.17073	3.71303e-05	0.000133148	1.70617	Up
LGALS4	1.64749	8.31194	4.21032	3.14121e-05	0.000114836	1.68435	Up
GOLGA8A	1.00972	2.99908	4.1397	4.22909e-05	0.000150205	1.61762	Up
C6orf222	1.61864	3.7325	4.13564	4.30164e-05	0.000152534	1.60232	Up
ACTA2	-1.23284	7.93126	-4.17903	3.58551e-05	0.000129186	1.57892	Down
NDNF	-1.05744	1.85448	-4.12523	4.49259e-05	0.000158877	1.558	Down
GDPD2	-1.1022	1.24658	-4.11919	4.60705e-05	0.000162487	1.54738	Down
CTNNA3	-1.21912	0.0789782	-4.13863	4.24812e-05	0.000150745	1.51709	Down
DIO2	1.0881	3.79955	4.08834	5.23675e-05	0.000182412	1.40374	Up
FADS6	-1.20579	0.215496	-4.12073	4.57774e-05	0.000161569	1.37491	Down
FRZB	-1.12711	4.0386	-4.1243	4.51013e-05	0.000159383	1.36446	Down
SPINK7	-2.17935	0.105433	-4.0758	5.51527e-05	0.000191437	1.35916	Down
CXCL17	-2.41979	5.1197	-4.11259	4.73552e-05	0.000166631	1.29881	Down
IL33	-1.1776	3.84697	-4.10149	4.95886e-05	0.000173838	1.28214	Down
TMPRSS15	-2.0853	0.242264	-4.05217	6.07911e-05	0.000209312	1.2705	Down
MLNR	-1.16136	0.0717249	-4.07633	5.50317e-05	0.00019105	1.24493	Down
SLC28A2	-1.66018	1.41774	-4.03767	6.45176e-05	0.000220755	1.20245	Down
ERICH4	-1.28144	0.48508	-4.04167	6.34686e-05	0.00021743	1.18198	Down
ADIPOQ	-1.40726	-0.209801	-4.05878	5.91602e-05	0.000204196	1.12562	Down
MAB21L2	-1.13514	0.227674	-4.03338	6.56611e-05	0.000224279	1.11336	Down
BATF2	1.14174	4.08074	4.01295	7.13743e-05	0.000242157	1.09557	Up
UGT1A10	-1.40924	1.87235	-4.00655	7.32586e-05	0.000247867	1.06848	Down
CTB-133G6.1	-1.01347	1.43775	-3.98773	7.9079e-05	0.000265509	1.0443	Down
PCSK9	1.47093	3.17055	3.99796	7.58627e-05	0.000255975	1.03833	Up
FN1	1.21605	7.41589	4.04628	6.22797e-05	0.000213617	1.03693	Up
F12	1.09558	2.87839	3.98777	7.90679e-05	0.000265509	1.01057	Up
ASPHD1	1.39219	3.74006	3.97755	8.24075e-05	0.000275746	0.99384	Up
PHGDH	-1.02216	3.71853	-4.01785	6.99622e-05	0.000237611	0.975049	Down
KBTBD12	-1.00515	0.86721	-3.97706	8.25713e-05	0.0002762	0.967947	Down
CYP1B1	-1.22512	3.29294	-4.00298	7.43323e-05	0.000251112	0.938406	Down
POF1B	1.13942	5.78063	4.01187	7.16891e-05	0.000243141	0.938314	Up
RNF128	1.16367	5.36145	4.00174	7.47074e-05	0.000252293	0.926108	Up
CELF3	-1.00523	0.224243	-4.01564	7.05948e-05	0.000239636	0.919039	Down
NCCRP1	-1.50395	1.42445	-3.95308	9.09622e-05	0.000301302	0.896189	Down
OMD	-1.20655	2.16222	-3.944	9.43472e-05	0.000311103	0.834825	Down
AADAC	-1.47234	2.99014	-3.96508	8.66669e-05	0.000288139	0.796262	Down
AGT	1.44801	5.16514	3.94772	9.29445e-05	0.000307403	0.766922	Up
BAMBI	1.59533	3.75517	3.91518	0.000105889	0.000345007	0.761828	Up
NRXN3	-1.06661	0.987007	-3.90589	0.000109889	0.00035733	0.723778	Down
EYA2	-1.27449	2.18089	-3.91834	0.000104561	0.000341187	0.723491	Down
IGJ	-1.93234	8.03436	-3.94868	9.25892e-05	0.000306331	0.694355	Down
PRSS21	1.27312	2.27242	3.97156	8.44302e-05	0.000281605	0.67503	Up
CLDN2	2.33463	4.39308	3.89233	0.000115984	0.000374674	0.674337	Up
CELA3A	-1.25472	0.265683	-3.9727	8.40422e-05	0.000280501	0.661199	Down
MLXIPL	1.35358	2.77869	3.90409	0.000110681	0.000359371	0.64914	Up
MLN	-1.62802	0.192786	-3.90077	0.000112156	0.00036348	0.616361	Down
UGT8	1.22588	4.25243	3.88417	0.000119803	0.000386064	0.598387	Up
PLA2G1B	-1.3391	0.43926	-3.90506	0.000110253	0.0003581	0.582386	Down
CCL20	1.87247	5.49393	3.89789	0.000113448	0.000367266	0.581839	Up
CPA1	-1.0037	-0.323899	-4.02536	6.78483e-05	0.000231108	0.525412	Down
FMO2	-1.07758	2.06287	-3.84871	0.000137825	0.000436926	0.498223	Down
SLC27A2	1.12014	3.55748	3.84401	0.000140399	0.000444442	0.495689	Up
DPCR1	-2.23894	4.01377	-3.90211	0.000111556	0.000361795	0.493837	Down
CYP4F22	-1.09014	0.229402	-3.88008	0.000121763	0.000391548	0.477997	Down
C17orf78	-1.40113	0.732623	-3.83143	0.000147513	0.000464574	0.446656	Down
IDO1	1.73875	3.51793	3.83285	0.000146695	0.000462355	0.432853	Up
SNAP25	-1.22067	1.03718	-3.82444	0.000151607	0.000475948	0.432331	Down
PCDH7	-1.02692	3.30779	-3.86318	0.000130183	0.000415371	0.430434	Down
GYLTL1B	1.41808	4.04077	3.82783	0.000149606	0.000470566	0.424819	Up
PSAT1	1.02137	5.32769	3.86895	0.000127249	0.000407395	0.424417	Up
UGT1A1	-1.228	0.624783	-3.84185	0.000141596	0.00044774	0.422469	Down
CA1	-1.31891	0.420843	-3.85262	0.000135718	0.000431218	0.414131	Down
TNFSF9	1.24898	2.82528	3.82148	0.000153375	0.000481269	0.384842	Up
SYTL5	-1.08588	1.42658	-3.80898	0.000161059	0.000502181	0.380799	Down
WBSCR27	1.03823	2.87614	3.81117	0.000159686	0.000498767	0.363732	Up
ASCL2	1.99118	4.36705	3.80545	0.00016329	0.000508496	0.35297	Up
KRT7	2.20993	5.01714	3.80818	0.000161559	0.000503662	0.335219	Up
MROH6	1.11848	4.57093	3.82013	0.000154188	0.000483589	0.329067	Up
SULT1C3	-1.04819	0.289983	-3.8625	0.000130534	0.000416425	0.320786	Down
AQP3	-1.22907	4.51483	-3.84672	0.00013891	0.000440155	0.289115	Down
SERPINB5	1.77652	5.1986	3.80534	0.000163364	0.000508644	0.269784	Up
F5	1.50372	3.31326	3.78119	0.000179452	0.00055427	0.248075	Up
BCL2A1	1.08816	3.92625	3.77845	0.000181373	0.000559766	0.234153	Up
REG3A	-2.57021	3.95169	-3.82967	0.000148535	0.000467496	0.225909	Down
PODN	-1.08942	4.61053	-3.82669	0.00015028	0.000472232	0.215657	Down
ALDOB	-1.92886	4.0213	-3.79514	0.000169983	0.000527753	0.10133	Down
CDH17	2.31325	5.58884	3.7548	0.000198744	0.000609087	0.0943843	Up
AOC1	1.40883	6.10993	3.78239	0.00017862	0.00055222	0.0777907	Up
OTC	-1.49567	1.47789	-3.73059	0.00021815	0.000664112	0.0774729	Down
KRT20	-2.31212	4.1545	-3.78758	0.000175055	0.000542048	0.0706513	Down
CYP2W1	1.52285	2.75047	3.77637	0.000182842	0.000564035	0.0689198	Up
MAP7D2	-1.30476	0.872761	-3.71266	0.000233652	0.000706293	0.0255568	Down
ADRA1D	-1.02474	0.95367	-3.70648	0.000239237	0.00072185	-0.000684668	Down
TM6SF2	-1.15962	1.83667	-3.69209	0.000252721	0.000759513	-0.0622505	Down
GJB5	1.11959	1.83644	3.75622	0.000197657	0.00060585	-0.0671824	Up
TMPRSS3	1.33174	3.77297	3.68202	0.000262579	0.000786023	-0.0864726	Up
GGT6	-1.4875	3.43617	-3.72208	0.000225385	0.000684454	-0.126844	Down
ANKS4B	1.17245	3.38322	3.64133	0.000306218	0.000903484	-0.221364	Up
CARD11	1.19698	3.68857	3.62668	0.000323544	0.000949999	-0.281284	Up
LTF	-1.79243	3.71881	-3.67895	0.000265658	0.000794042	-0.305401	Down
NUPR1L	-1.3733	0.670259	-3.62097	0.000330543	0.000969161	-0.33057	Down
CDKN2A	1.39329	3.07158	3.6027	0.000353893	0.00103179	-0.406011	Up
ADH4	-1.43145	1.20156	-3.58725	0.000374836	0.00108674	-0.406036	Down
APOBEC1	-1.27005	2.34978	-3.61026	0.000344039	0.00100559	-0.410212	Down
ACE2	-1.2609	2.45607	-3.60848	0.000346345	0.00101218	-0.423868	Down
CEACAM6	1.87135	7.60987	3.63957	0.000308258	0.000908549	-0.458519	Up
FOXA2	1.4332	4.70611	3.59426	0.000365196	0.00106192	-0.468038	Up
MT1G	-1.45979	6.05167	-3.63168	0.000317532	0.000934067	-0.48379	Down
AHNAK2	-1.13444	3.30124	-3.59805	0.000360073	0.00104841	-0.520639	Down
PCSK1N	-1.74461	3.77857	-3.60127	0.000355781	0.00103684	-0.578265	Down
S100A7	1.43191	1.68534	3.64178	0.000305703	0.000902098	-0.579994	Up
RARRES1	1.18948	4.7368	3.56404	0.000408505	0.00117448	-0.58244	Up
KCNN4	1.18989	4.44408	3.53413	0.000456076	0.00130029	-0.663638	Up
FOXA3	1.13002	5.05309	3.55523	0.000422009	0.00121034	-0.668941	Up
ENDOU	-1.19986	-0.109531	-3.54974	0.000430631	0.00123309	-0.714902	Down
NAT8	-1.03927	0.241468	-3.56819	0.000402284	0.00115899	-0.732485	Down
PTPRU	1.06652	3.9569	3.49545	0.000525303	0.00147189	-0.749625	Up
GJB3	1.33763	4.2471	3.49061	0.000534615	0.00149332	-0.774677	Up
ASPN	1.1692	5.43857	3.52631	0.00046933	0.00133364	-0.782581	Up
TBX10	-1.07358	0.773234	-3.4735	0.000568829	0.00157748	-0.831231	Down
FABP2	-1.48874	1.35658	-3.46179	0.000593419	0.0016383	-0.840677	Down
IGFBP2	-1.17751	6.0166	-3.51458	0.000489916	0.00138316	-0.888482	Down
SMIM22	1.00389	5.74403	3.50657	0.000504445	0.0014195	-0.890108	Up
CLC	-1.23422	0.931861	-3.44708	0.000625698	0.00171827	-0.899723	Down
TAC1	-1.19088	0.154419	-3.48106	0.000553479	0.00153925	-0.903224	Down
VSIG2	-1.57915	5.45626	-3.49054	0.000534753	0.00149349	-0.970772	Down
DHRS9	-1.05183	1.69007	-3.40802	0.000719597	0.00195086	-1.00833	Down
TOX3	1.02251	4.25898	3.42503	0.000677204	0.00184583	-1.02443	Up
ECHDC3	-1.02609	2.70353	-3.42884	0.000668017	0.00182331	-1.02744	Down
GSTM1	-1.49646	2.06636	-3.41987	0.000689792	0.00187703	-1.03193	Down
CA4	-1.22233	0.743899	-3.39307	0.000758869	0.00204943	-1.08462	Down
IFI44L	1.03544	3.04273	3.37788	0.000800825	0.00215448	-1.11055	Up
EIF1AY	-1.21376	1.64793	-3.33511	0.000930872	0.00246697	-1.24957	Down
SLC8A2	-1.01361	0.412154	-3.34506	0.000898982	0.00239211	-1.29031	Down
SLC6A14	1.58549	3.58911	3.30468	0.00103507	0.00271644	-1.34751	Up
EFNA2	1.43219	3.57502	3.30283	0.00104172	0.00273282	-1.34792	Up
FCGBP	-1.55593	4.10523	-3.3723	0.000816767	0.00219318	-1.35396	Down
UPK1B	-1.35999	1.33804	-3.27431	0.00114977	0.00299277	-1.43673	Down
ADH1C	-1.67088	4.92994	-3.33641	0.000926646	0.00245743	-1.47967	Down
HRASLS2	-1.1283	3.00277	-3.29072	0.00108638	0.00284016	-1.52675	Down
VSTM2L	-1.0284	2.17169	-3.25198	0.0012415	0.00320361	-1.53953	Down
SLC15A1	-1.18121	1.41854	-3.23046	0.00133628	0.00342487	-1.56835	Down
CLPS	-1.30567	0.2471	-3.26574	0.0011842	0.00307145	-1.67926	Down
HS3ST6	-1.00526	-0.035372	-3.27648	0.00114118	0.00297239	-1.71192	Down
ERN2	1.33194	4.73382	3.21272	0.00141939	0.00361774	-1.7278	Up
LYZ	1.30145	10.191	3.24046	0.00129143	0.0033229	-1.76067	Up
SIX2	-1.17925	2.54892	-3.19286	0.00151815	0.00384222	-1.76619	Down
OVOL1	1.02166	3.23971	3.16082	0.00169089	0.00422765	-1.78634	Up
CYP4F2	-1.10196	0.926533	-3.16639	0.00165959	0.00415573	-1.78729	Down
APOD	-1.38913	5.70054	-3.22676	0.00135325	0.00346396	-1.82622	Down
UGT2B17	-1.40166	0.540847	-3.15911	0.00170062	0.00424875	-1.837	Down
CXCL14	-1.24322	6.36226	-3.2194	0.00138758	0.00354529	-1.84539	Down
ADTRP	-1.06133	2.65005	-3.17167	0.00163044	0.00409155	-1.85216	Down
PDIA2	-1.1953	2.0792	-3.15328	0.00173411	0.0043231	-1.85826	Down
FGA	-1.33161	0.612566	-3.15876	0.0017026	0.00425316	-1.89099	Down
UGT2B15	-1.15693	1.87378	-3.13164	0.00186385	0.0046098	-1.89969	Down
MYEOV	1.14419	4.23117	3.10588	0.00202995	0.00498063	-2.01248	Up
CCL18	1.36072	4.89919	3.08263	0.00219139	0.00532964	-2.12794	Up
SPINK1	1.47176	7.8639	3.12498	0.00190552	0.00470108	-2.14	Up
SULT1B1	-1.06313	3.15512	-3.07903	0.00221747	0.00538707	-2.18891	Down
SYT13	1.36931	3.86157	2.98423	0.00301423	0.00708773	-2.32196	Up
ANXA13	1.25878	2.93897	2.96094	0.00324659	0.00757806	-2.41608	Up
PDZK1IP1	1.1724	6.87988	3.0079	0.00279385	0.00662404	-2.4873	Up
PPP1R1B	1.6019	5.24218	2.96598	0.00319491	0.00746982	-2.49175	Up
KLK12	-1.10376	0.592126	-2.93688	0.00350357	0.00811259	-2.50311	Down
TNS4	1.69438	4.50366	2.91498	0.00375361	0.00863677	-2.54254	Up
TFF2	-2.08116	6.20167	-2.94656	0.00339798	0.00789591	-2.65589	Down
S100A9	-1.23622	6.99323	-2.93184	0.00355975	0.00823106	-2.69714	Down
TRIM29	1.38862	3.37338	2.82802	0.00491502	0.0109971	-2.7536	Up
AGR3	1.32542	5.97509	2.89489	0.00399709	0.00914787	-2.78036	Up
ALPI	-1.15201	1.39942	-2.80477	0.00527657	0.0117249	-2.8053	Down
PGC	-2.33468	7.06585	-2.85865	0.00447306	0.0101035	-2.89014	Down
KLK11	-1.18978	3.00011	-2.81834	0.00506271	0.0113007	-2.92643	Down
PIK3C2G	-1.01901	1.73688	-2.73487	0.00651312	0.0141629	-3.00111	Down
FER1L6	-1.12779	2.32351	-2.74641	0.00629244	0.0137378	-3.03797	Down
OLFM4	2.03138	7.59354	2.80484	0.00527534	0.0117235	-3.05978	Up
MUC5B	1.46346	3.01221	2.70004	0.00722227	0.0155234	-3.15437	Up
CFTR	1.11648	3.24296	2.6565	0.00820597	0.0174287	-3.20441	Up
MYO7B	1.23795	3.5939	2.65721	0.00818899	0.0173983	-3.20542	Up
FGFBP1	-1.13288	2.32303	-2.67902	0.00768307	0.0164208	-3.20935	Down
SLC39A5	1.30673	3.63348	2.65501	0.00824177	0.0174953	-3.21068	Up
MOGAT2	-1.0316	2.13458	-2.65899	0.0081468	0.0173169	-3.2356	Down
TTR	-1.07734	1.38947	-2.63765	0.00866802	0.0183134	-3.24318	Down
CXCL5	1.91417	4.85269	2.66116	0.00809541	0.0172236	-3.24615	Up
DKK1	1.15837	2.47584	2.67241	0.00783341	0.0167095	-3.31892	Up
GC	-1.1601	1.32277	-2.60594	0.00949823	0.0198421	-3.32509	Down
CREB3L3	-1.04303	2.20093	-2.5841	0.0101107	0.0209983	-3.43508	Down
CLCA4	-1.33379	0.255909	-2.56364	0.0107162	0.0221006	-3.50107	Down
DEFB4A	-1.26847	0.427284	-2.55093	0.0111086	0.0228145	-3.51217	Down
CEACAM5	1.40468	7.80501	2.59576	0.00977952	0.0203864	-3.61323	Up
SLC13A2	-1.05869	1.32297	-2.4829	0.0134338	0.0269771	-3.62705	Down
NMU	1.05936	3.6752	2.47639	0.0136775	0.0274135	-3.6667	Up
DUOXA2	-1.13521	3.00191	-2.52861	0.0118286	0.0240991	-3.67596	Down
CA2	-1.10616	6.64036	-2.56662	0.010626	0.0219385	-3.6806	Down
GBP6	-1.07602	0.42948	-2.49632	0.0129435	0.0260935	-3.68212	Down
DDC	1.10034	3.92067	2.46976	0.0139297	0.0278537	-3.70384	Up
FAM3D	-1.17646	5.45363	-2.55215	0.0110703	0.0227499	-3.72428	Down
REG4	1.64691	6.09516	2.49216	0.0130936	0.0263611	-3.82661	Up
LCN2	1.21552	9.3766	2.49364	0.01304	0.0262692	-3.85222	Up
TGM3	-1.05551	0.753492	-2.39038	0.0172847	0.0335648	-3.8768	Down
CXCL13	1.1095	4.59086	2.39838	0.0169169	0.0329568	-3.95075	Up
KRT4	-1.60455	0.553481	-2.32117	0.020771	0.0395096	-4.02277	Down
MSMB	-1.46221	4.22055	-2.42172	0.0158834	0.0312033	-4.03243	Down
KLK10	1.31886	3.58929	2.2519	0.0248606	0.0463319	-4.16973	Up
MUC21	-1.46632	-0.0292456	-2.29205	0.0224125	0.0422488	-4.16977	Down

## Sheet: Table S2
Table S2 Immune-related DEGs
COLEC12
BID
CMA1
CTSG
PMAIP1
BCL2
TRPM2
DEFA6
DEFA5
S100B
DEFB4A
CARD11
APOBEC3B
MSR1
TPSB2
AGR2
LZTS1
HOXA9
WIPF3
TNFRSF12A
IL32
ELANE
CFD
ITPR1
CLU
C1QTNF3
IFITM1
IFITM3
SKP2
CHGA
C7
IDO1
KIT
TRIM50
FGF10
PLK1
HSP90AA1
TNFSF9
KAT2B
THRB
IGJ
CLEC10A
NRG4
CD36
BTC
CXCL9
CXCL10
CXCL11
BCL2A1
CDK6
RIPK2
ITGAX
MAPK10
TNFSF11
SPP1
F2RL2
NTN1
F2R
NLRC5
SERPINE1
RGMB
PRKAR2B
OLFM4
CCNA2
FGF2
TRIB3
CAV1
CFTR
IL23A
VLDLR
IRF8
CXCL14
WDR62
ACE2
TLR3
ADAM33
NRG2
DTX4
IL33
MS4A2
LGALS4
DCN
SOCS2
ADRB2
ADCY5
PDGFRB
CDKN2A
ANXA4
HAVCR2
PLAUR
DUSP1
AQP3
OAS3
OAS2
FOXA2
FGFR4
F12
P2RY14
PTX3
SIGLEC11
SIGLEC6
E2F1
NOX4
PRKCG
MMP7
ADIPOQ
RHBDF2
BIRC5
SSC5D
CXCL12
ZBTB16
APOA1
USP2
CDK1
TRIM31
TRIM15
DDX21
JAM3
STAT1
HSPD1
NR4A3
MMP9
NOX1
CXCR2
TSC22D3
MID2
ITPR3
PIK3AP1
ISG15
CDKN1A
TREM2
LCN2
HMGB3
HSP90AB1
BGN
VAV2
MB21D1
IFI6
PARK2
GSTM1
FCGR1A
S100A10
S100A9
S100A12
S100A8
S100A7
FCER1A
SLAMF8
FCGR2A
FCGR3A
RGS2
C4BPA
C2
UBD
PRKDC
LYN
CLEC5A
CD1C
HSPA2
MICB
ULBP2
PDIA2
CXCL16
CXCL8
CXCL5
CXCL6
CXCL1
CXCL13
CXCL3
TMSB10
LCN6
CCR10
PENK
MMP12
PTGDS
S100A6
S100A11
S100G
SLC22A17
FABP6
PLAU
PAEP
LTF
FABP2
FABP4
RBP7
RBP2
PMP2
APOD
TFRC
GDF15
CCL20
CHIT1
PGC
LYZ
CST4
CSRP1
GNAI1
TPM2
AHNAK
FGA
SLC11A1
DES
TNFRSF10B
KCNH2
CLDN4
ILK
PCSK2
TNFSF4
CCL15
CCL14
CCL18
CCR8
CCL21
CCL7
CCL3
CCL23
CCL3L3
CDH1
OLR1
PRKCB
CXCL17
EDN2
EDN3
SAA2
SEMA4G
SEMA6D
SLIT2
TYMP
CYSLTR1
ACKR1
PTGDR2
PLXNA1
AGT
AMH
ANGPTL7
APLN
BMP1
BMP3
BMP5
BMP6
BMP8A
CCK
CHGB
CMTM5
CSF2
CTF1
DKK1
ESM1
FAM3B
FAM3D
GCG
GDF10
GHRL
GIP
GKN1
GREM2
IL11
INHBA
LEFTY1
LIF
LTBP4
MDK
MLN
NPPC
NPY
NRTN
OGN
OSGIN1
OSM
ENDOU
PNOC
PTN
SCG2
SST
STC2
TAC1
TNFRSF11B
TNFSF12
TNFSF15
TSLP
UCN3
VIP
ADCYAP1R1
AGTR1
ANGPTL1
ANGPTL4
ANGPTL6
CNTFR
ESRRG
GHR
GLP2R
GPER1
HNF4A
HNF4G
IL11RA
IL13RA2
IL17RB
IL6R
LGR5
LIFR
MET
MLNR
NGFR
NPR1
NR2F1
NR3C2
NR6A1
OXTR
PTGER3
PTH1R
RXRG
SCTR
TGFBR3
TNFRSF13B
TNFRSF17
TNFRSF25
VIPR2
CBLC
IGLL1
C1QTNF6
CYTL1
C1QTNF7
SOD3
CHL1
WASF3
ITGA2
ENC1
BLM
C1QTNF4
MYLK
CEACAM5
CEACAM6
PAFAH1B3
C1QL1
C1QTNF2
HMMR
HRH2
LIG1
TIMP1
IL4I1
FOXP3
LAMP3
LILRB5
GYPC
LILRB4
TSPYL2
MFI2
NCAM1
LY75
THY1
ITGA6
PLA2G7
L1CAM
DKC1
ADAM8
IFI44L

## Sheet: Table S3
Table S3 Results of univariate regression and multivariate regression analysis of the four included genes.
	Univariable Cox regression				Multivariable Cox regression
Characteristic	N	HR1	95% CI1	p-value	HR1	95% CI1	p-value	coefficients
SERPINE1	368	1.28	1.11, 1.48	<0.001	1.13	0.93, 1.36	0.2	0.1193
APOD	368	1.14	1.02, 1.26	0.017	1.13	1.01, 1.25	0.028	0.1189
GNAI1	368	1.32	1.07, 1.63	0.009	1.17	0.93, 1.48	0.2	0.1584
BMP1	368	1.57	1.17, 2.11	0.002	1.35	0.94, 1.93	0.1	0. 2991
1HR = Hazard Ratio, CI = Confidence Interval

## Sheet: Table S4
Table S4. Clinical characteristics of patients with gastric cancer in 3 datasets
Characteristics	TCGA STAD dataset	GSE62254 dataset	GSE26253 dataset
No. of patients	368	300	432
Age (years, %)
≤65	157(42.66)	172 (57.33)	390 (90.28)
＞65	208(56.52)	128 (42.67)	42 (9.72)
Unclear	3(0.82)	0	0
Sex (%)
Female	132(35.87)	101 (33.67)	152 (35.19)
Male	236(64.13)	199 (66.33)	280 (64.81)
AJCC Stage
I/II	165(44.84)	127 (42.33)	235 (54.40)
III/IV	188(51.09)	173 (57.67)	197 (45.60)
Unclear	15(4.07)	0	0
Tumor Location
Distal	222(60.33)	-	-
Proximal	133(36.14)	-	-
Unclear	13(3.53)	-	-
Lauren Classification
Diffuse	-	135 (45.00)	280 (64.81)
Intestinal	-	146 (48.67)	139 (32.18)
Mixed	-	19 (6.33)	13 (3.01)
Overall survival(months)
Range	0-124	1-105.70	4.90- 167.60
Median	3.28	57.85	61.9

## Sheet: Table S5
Table S5 SERPINE1 siRNAs sequences
si-RNA1	SERPINE1	5'-GCCACCAACUUCGGAGUAATT-3'
si-RNA2	SERPINE1	5′-GCTGACTTCACGAGTCTTT-3′

## Sheet: Table S6
Table S6 The primer sequences of 4 included genes
SERPINE1(F)	GGCTCAGACCAACAAGTTCAAC
SERPINE1(R)	AAGGGGCAGCAATGAACATG
BMP1(F)	TGGCCGACTACACCTATGAC
BMP1(R)	GGAGGACTTACGAGCTGTGT
APOD(F)	CCACCCCAGTTAACCTCACA
APOD(R)	CCACTGTTTCTGGAGGGAGA
GNAI1(F)	GGCCCTGAGTGACTATGACC
GNAI1(R)	GATGGACGTGTCTGTAAACC
GADPH(F)	AGCCACATCGCTCAGACAC
GADPH(R)	GCCCAATACGACCAAATCC
